# Supplementary material for: Comparative transcriptome analyses revealed differential strategies of roots and leaves from methyl jasmonate treatment Baphicacanthus cusia (Nees) Bremek and differentially expressed genes involved in tryptophan biosynthesis
Source: PLoS One. 2019 Mar 13;14(3):e0212863. doi: 10.1371/journal.pone.0212863 (PMC6415880; doi:10.1371/journal.pone.0212863)
Supplement: S1 Table — (XLS) [file pone.0212863.s001.xls]

Ontology	Class	number_of_CL-VS-TL_up	number_of_CL-VS-TL_down	genes_of_CL-VS-TL_up	genes_of_CL-VS-TL_down
Biological Process	single-organism process	127	427	Unigene0000576;Unigene0000972;Unigene0001889;Unigene0002016;Unigene0002342;Unigene0002381;Unigene0002632;Unigene0002978;Unigene0004189;Unigene0004495;Unigene0004512;Unigene0005241;Unigene0005473;Unigene0006056;Unigene0006334;Unigene0006373;Unigene0007224;Unigene0007533;Unigene0008335;Unigene0009251;Unigene0009424;Unigene0010375;Unigene0010557;Unigene0011304;Unigene0011774;Unigene0012445;Unigene00…	Unigene0000044;Unigene0000053;Unigene0000224;Unigene0000238;Unigene0000704;Unigene0000725;Unigene0000900;Unigene0001067;Unigene0001298;Unigene0001561;Unigene0001928;Unigene0002062;Unigene0002112;Unigene0002134;Unigene0002228;Unigene0002449;Unigene0002776;Unigene0002821;Unigene0003047;Unigene0003082;Unigene0003144;Unigene0003219;Unigene0003289;Unigene0003385;Unigene0003388;Unigene0003610;Unigene00…
Biological Process	metabolic process	174	558	Unigene0000082;Unigene0000121;Unigene0000510;Unigene0000646;Unigene0000651;Unigene0000799;Unigene0001050;Unigene0001077;Unigene0001347;Unigene0001889;Unigene0001924;Unigene0002016;Unigene0002209;Unigene0002381;Unigene0002632;Unigene0002978;Unigene0002988;Unigene0003269;Unigene0003873;Unigene0004495;Unigene0004512;Unigene0004538;Unigene0004927;Unigene0006000;Unigene0006373;Unigene0007533;Unigene00…	Unigene0000044;Unigene0000238;Unigene0000389;Unigene0000622;Unigene0000704;Unigene0000725;Unigene0000900;Unigene0001067;Unigene0001298;Unigene0001320;Unigene0001326;Unigene0001418;Unigene0001561;Unigene0001928;Unigene0002062;Unigene0002112;Unigene0002134;Unigene0002228;Unigene0002388;Unigene0002449;Unigene0002776;Unigene0002821;Unigene0003010;Unigene0003047;Unigene0003082;Unigene0003144;Unigene00…
Biological Process	locomotion	0	2		Unigene0001562;Unigene0025915
Biological Process	immune system process	6	10	Unigene0000064;Unigene0000576;Unigene0018337;Unigene0018707;Unigene0025710;Unigene0029028	Unigene0003961;Unigene0004737;Unigene0014805;Unigene0022534;Unigene0025207;Unigene0037074;Unigene0044273;Unigene0046945;Unigene0047887;Unigene0050197
Biological Process	growth	3	9	Unigene0013802;Unigene0015016;Unigene0017859	Unigene0010866;Unigene0023351;Unigene0023893;Unigene0024024;Unigene0024871;Unigene0029159;Unigene0037227;Unigene0043127;Unigene0051343
Biological Process	rhythmic process	2	0	Unigene0009856;Unigene0047329
Biological Process	reproduction	1	5	Unigene0028854	Unigene0020901;Unigene0027180;Unigene0027181;Unigene0032742;Unigene0048128
Biological Process	multi-organism process	5	25	Unigene0000576;Unigene0001889;Unigene0006373;Unigene0008335;Unigene0031484	Unigene0001562;Unigene0002062;Unigene0003961;Unigene0004737;Unigene0006656;Unigene0010569;Unigene0013952;Unigene0014805;Unigene0020901;Unigene0022463;Unigene0025207;Unigene0025915;Unigene0026741;Unigene0026742;Unigene0027152;Unigene0037074;Unigene0037227;Unigene0044273;Unigene0046945;Unigene0047065;Unigene0047445;Unigene0047887;Unigene0047943;Unigene0049897;Unigene0050521
Biological Process	multicellular organismal process	8	55	Unigene0007533;Unigene0012994;Unigene0015016;Unigene0018707;Unigene0023891;Unigene0025710;Unigene0028854;Unigene0035167	Unigene0000704;Unigene0001067;Unigene0002062;Unigene0003082;Unigene0003385;Unigene0003783;Unigene0004339;Unigene0004987;Unigene0005025;Unigene0005103;Unigene0006711;Unigene0008040;Unigene0008041;Unigene0010073;Unigene0010866;Unigene0010971;Unigene0011547;Unigene0013034;Unigene0015849;Unigene0017811;Unigene0017908;Unigene0017909;Unigene0020901;Unigene0021112;Unigene0021725;Unigene0022910;Unigene00…
Biological Process	developmental process	12	77	Unigene0002988;Unigene0007533;Unigene0013802;Unigene0015016;Unigene0017859;Unigene0018707;Unigene0023891;Unigene0025710;Unigene0028854;Unigene0032852;Unigene0035167;Unigene0038718	Unigene0000704;Unigene0001067;Unigene0001928;Unigene0002062;Unigene0003082;Unigene0003242;Unigene0003385;Unigene0003783;Unigene0004339;Unigene0004439;Unigene0004933;Unigene0004987;Unigene0005025;Unigene0005103;Unigene0006665;Unigene0006711;Unigene0007126;Unigene0008040;Unigene0008041;Unigene0010016;Unigene0010073;Unigene0010448;Unigene0010866;Unigene0010904;Unigene0010971;Unigene0011547;Unigene00…
Biological Process	biological adhesion	1	1	Unigene0038211	Unigene0024024
Biological Process	biological regulation	35	157	Unigene0000082;Unigene0000510;Unigene0004189;Unigene0004420;Unigene0006056;Unigene0007533;Unigene0011304;Unigene0011774;Unigene0012945;Unigene0012994;Unigene0015016;Unigene0015047;Unigene0015048;Unigene0016745;Unigene0018707;Unigene0018917;Unigene0019810;Unigene0021617;Unigene0022320;Unigene0023891;Unigene0024993;Unigene0025710;Unigene0027638;Unigene0028854;Unigene0029212;Unigene0030629;Unigene00…	Unigene0000044;Unigene0002062;Unigene0002821;Unigene0003006;Unigene0003385;Unigene0003783;Unigene0004105;Unigene0004212;Unigene0004439;Unigene0004473;Unigene0004513;Unigene0004737;Unigene0004987;Unigene0005025;Unigene0005103;Unigene0005510;Unigene0005599;Unigene0005606;Unigene0006122;Unigene0006450;Unigene0006537;Unigene0006604;Unigene0006656;Unigene0006665;Unigene0006719;Unigene0007012;Unigene00…
Biological Process	response to stimulus	45	141	Unigene0000064;Unigene0000576;Unigene0001889;Unigene0002342;Unigene0006056;Unigene0006373;Unigene0007533;Unigene0008335;Unigene0009251;Unigene0011304;Unigene0011774;Unigene0012945;Unigene0013536;Unigene0013802;Unigene0014585;Unigene0016465;Unigene0018337;Unigene0018707;Unigene0019764;Unigene0020868;Unigene0021656;Unigene0021888;Unigene0023239;Unigene0024993;Unigene0025052;Unigene0027638;Unigene00…	Unigene0002062;Unigene0002218;Unigene0002449;Unigene0003242;Unigene0003289;Unigene0003610;Unigene0003728;Unigene0003852;Unigene0003961;Unigene0004339;Unigene0004439;Unigene0004641;Unigene0004650;Unigene0004737;Unigene0004760;Unigene0005606;Unigene0005956;Unigene0006171;Unigene0006656;Unigene0007012;Unigene0007560;Unigene0008068;Unigene0008124;Unigene0008292;Unigene0008671;Unigene0010073;Unigene00…
Biological Process	cellular component organization or biogenesis	17	98	Unigene0005241;Unigene0005473;Unigene0006000;Unigene0007533;Unigene0008335;Unigene0013802;Unigene0015016;Unigene0017859;Unigene0018707;Unigene0022354;Unigene0029212;Unigene0032852;Unigene0035167;Unigene0035937;Unigene0036568;Unigene0037158;Unigene0043454	Unigene0000044;Unigene0001928;Unigene0002134;Unigene0003388;Unigene0004400;Unigene0004439;Unigene0004933;Unigene0005103;Unigene0005110;Unigene0005606;Unigene0005875;Unigene0005888;Unigene0006122;Unigene0006537;Unigene0006719;Unigene0008791;Unigene0010016;Unigene0010038;Unigene0010073;Unigene0010448;Unigene0010866;Unigene0011959;Unigene0012024;Unigene0013325;Unigene0014412;Unigene0015188;Unigene00…
Biological Process	reproductive process	7	23	Unigene0002988;Unigene0018707;Unigene0023891;Unigene0025710;Unigene0028854;Unigene0032852;Unigene0038718	Unigene0003242;Unigene0004987;Unigene0005025;Unigene0005103;Unigene0010016;Unigene0010904;Unigene0010971;Unigene0013936;Unigene0013952;Unigene0020901;Unigene0021725;Unigene0022963;Unigene0023680;Unigene0023789;Unigene0026400;Unigene0027152;Unigene0027180;Unigene0027181;Unigene0029360;Unigene0032431;Unigene0043127;Unigene0047065;Unigene0050803
Biological Process	signaling	10	31	Unigene0006056;Unigene0011304;Unigene0011774;Unigene0012945;Unigene0024993;Unigene0027638;Unigene0030834;Unigene0031485;Unigene0035806;Unigene0035937	Unigene0002062;Unigene0004737;Unigene0007126;Unigene0010866;Unigene0010971;Unigene0013119;Unigene0015532;Unigene0016700;Unigene0017120;Unigene0017170;Unigene0019230;Unigene0021586;Unigene0024024;Unigene0024240;Unigene0025207;Unigene0026741;Unigene0026742;Unigene0028471;Unigene0030966;Unigene0031056;Unigene0034747;Unigene0034859;Unigene0043308;Unigene0046801;Unigene0046945;Unigene0048345;Unigene00…
Biological Process	localization	38	121	Unigene0000576;Unigene0000972;Unigene0002342;Unigene0002971;Unigene0004189;Unigene0005241;Unigene0006056;Unigene0006334;Unigene0007224;Unigene0008335;Unigene0009424;Unigene0010375;Unigene0011774;Unigene0013802;Unigene0016073;Unigene0016368;Unigene0018618;Unigene0019764;Unigene0020027;Unigene0020560;Unigene0021888;Unigene0023239;Unigene0024436;Unigene0027261;Unigene0029068;Unigene0030150;Unigene00…	Unigene0000044;Unigene0000224;Unigene0001562;Unigene0002062;Unigene0003875;Unigene0004172;Unigene0004179;Unigene0004279;Unigene0004580;Unigene0004637;Unigene0004737;Unigene0004760;Unigene0004799;Unigene0004936;Unigene0005510;Unigene0005606;Unigene0006609;Unigene0006656;Unigene0007446;Unigene0007685;Unigene0007970;Unigene0008332;Unigene0009608;Unigene0010016;Unigene0010771;Unigene0010804;Unigene00…
Biological Process	cellular process	155	461	Unigene0000045;Unigene0000082;Unigene0000510;Unigene0000576;Unigene0000646;Unigene0000651;Unigene0001077;Unigene0001889;Unigene0001920;Unigene0001924;Unigene0002016;Unigene0002058;Unigene0002209;Unigene0002342;Unigene0002370;Unigene0002381;Unigene0002632;Unigene0002988;Unigene0003269;Unigene0004189;Unigene0004512;Unigene0004538;Unigene0005473;Unigene0006000;Unigene0006056;Unigene0006334;Unigene00…	Unigene0000044;Unigene0000053;Unigene0000224;Unigene0000238;Unigene0000389;Unigene0000517;Unigene0000704;Unigene0000872;Unigene0000900;Unigene0001067;Unigene0001298;Unigene0001320;Unigene0001418;Unigene0001561;Unigene0001562;Unigene0001928;Unigene0002062;Unigene0002112;Unigene0002134;Unigene0002228;Unigene0002449;Unigene0002776;Unigene0003010;Unigene0003047;Unigene0003082;Unigene0003144;Unigene00…
Molecular Function	catalytic activity	173	620	Unigene0000045;Unigene0000136;Unigene0000291;Unigene0000426;Unigene0000646;Unigene0000651;Unigene0000799;Unigene0001077;Unigene0001347;Unigene0001889;Unigene0001920;Unigene0001924;Unigene0002016;Unigene0002058;Unigene0002370;Unigene0002632;Unigene0002671;Unigene0002978;Unigene0003269;Unigene0003843;Unigene0004194;Unigene0004223;Unigene0004495;Unigene0004512;Unigene0004927;Unigene0005473;Unigene00…	Unigene0000127;Unigene0000238;Unigene0000328;Unigene0000346;Unigene0000389;Unigene0000622;Unigene0000704;Unigene0000725;Unigene0000872;Unigene0000900;Unigene0001173;Unigene0001298;Unigene0001326;Unigene0001561;Unigene0001928;Unigene0002062;Unigene0002112;Unigene0002228;Unigene0002331;Unigene0002349;Unigene0002388;Unigene0002776;Unigene0002821;Unigene0003006;Unigene0003010;Unigene0003047;Unigene00…
Molecular Function	antioxidant activity	2	26	Unigene0016465;Unigene0032852	Unigene0003289;Unigene0003610;Unigene0003852;Unigene0004641;Unigene0008068;Unigene0008124;Unigene0008292;Unigene0011414;Unigene0013035;Unigene0013116;Unigene0013117;Unigene0014922;Unigene0019597;Unigene0019598;Unigene0022067;Unigene0022355;Unigene0023378;Unigene0024475;Unigene0026382;Unigene0031000;Unigene0037447;Unigene0043236;Unigene0044422;Unigene0044530;Unigene0045863;Unigene0050914
Molecular Function	enzyme regulator activity	0	18		Unigene0003006;Unigene0006122;Unigene0006537;Unigene0006656;Unigene0011959;Unigene0012024;Unigene0014412;Unigene0015612;Unigene0018141;Unigene0020942;Unigene0026113;Unigene0026874;Unigene0038307;Unigene0044679;Unigene0044912;Unigene0045263;Unigene0046984;Unigene0049113
Molecular Function	molecular function regulator	0	18		Unigene0003006;Unigene0006122;Unigene0006537;Unigene0006656;Unigene0011959;Unigene0012024;Unigene0014412;Unigene0015612;Unigene0018141;Unigene0020942;Unigene0026113;Unigene0026874;Unigene0038307;Unigene0044679;Unigene0044912;Unigene0045263;Unigene0046984;Unigene0049113
Molecular Function	nucleic acid binding transcription factor activity	9	18	Unigene0000082;Unigene0012994;Unigene0016745;Unigene0018707;Unigene0018917;Unigene0021617;Unigene0023891;Unigene0028854;Unigene0044277	Unigene0004212;Unigene0004987;Unigene0006450;Unigene0007012;Unigene0010422;Unigene0010448;Unigene0014951;Unigene0017493;Unigene0021682;Unigene0024240;Unigene0029360;Unigene0044584;Unigene0048345;Unigene0049531;Unigene0049767;Unigene0050224;Unigene0050301;Unigene0050890
Molecular Function	transporter activity	22	42	Unigene0000576;Unigene0002342;Unigene0004189;Unigene0005241;Unigene0005901;Unigene0006056;Unigene0006334;Unigene0007224;Unigene0010375;Unigene0011774;Unigene0014667;Unigene0014677;Unigene0016073;Unigene0019764;Unigene0020027;Unigene0020560;Unigene0023239;Unigene0024436;Unigene0030259;Unigene0032184;Unigene0034118;Unigene0040198	Unigene0000224;Unigene0004172;Unigene0004179;Unigene0004279;Unigene0004737;Unigene0004760;Unigene0005510;Unigene0005606;Unigene0010866;Unigene0011659;Unigene0011943;Unigene0014592;Unigene0016496;Unigene0016497;Unigene0016655;Unigene0017582;Unigene0017847;Unigene0019101;Unigene0019125;Unigene0019329;Unigene0019622;Unigene0019933;Unigene0020900;Unigene0020901;Unigene0022366;Unigene0022711;Unigene00…
Molecular Function	molecular transducer activity	5	5	Unigene0006056;Unigene0024993;Unigene0031485;Unigene0035806;Unigene0035937	Unigene0007126;Unigene0019230;Unigene0030966;Unigene0043308;Unigene0046801
Molecular Function	protein binding transcription factor activity	0	1		Unigene0004212
Molecular Function	binding	146	435	Unigene0000045;Unigene0000082;Unigene0000136;Unigene0000510;Unigene0000651;Unigene0000972;Unigene0001050;Unigene0001077;Unigene0001347;Unigene0001924;Unigene0002016;Unigene0002058;Unigene0002209;Unigene0002370;Unigene0002632;Unigene0002884;Unigene0002988;Unigene0003269;Unigene0003863;Unigene0005241;Unigene0005429;Unigene0005473;Unigene0006000;Unigene0006020;Unigene0006373;Unigene0007219;Unigene00…	Unigene0000127;Unigene0000238;Unigene0000328;Unigene0000346;Unigene0000389;Unigene0000405;Unigene0000517;Unigene0000704;Unigene0001320;Unigene0001418;Unigene0002112;Unigene0002484;Unigene0002776;Unigene0003047;Unigene0003194;Unigene0003219;Unigene0003289;Unigene0003385;Unigene0003388;Unigene0003416;Unigene0003610;Unigene0003667;Unigene0003728;Unigene0003753;Unigene0003754;Unigene0003783;Unigene00…
Molecular Function	structural molecule activity	9	3	Unigene0000121;Unigene0001050;Unigene0005473;Unigene0009662;Unigene0018053;Unigene0037657;Unigene0039538;Unigene0043454;Unigene0050556	Unigene0020270;Unigene0025380;Unigene0047508
Cellular Component	extracellular region	5	40	Unigene0008335;Unigene0019720;Unigene0025679;Unigene0037158;Unigene0038583	Unigene0000238;Unigene0002776;Unigene0003242;Unigene0004400;Unigene0006794;Unigene0007126;Unigene0007526;Unigene0008040;Unigene0008041;Unigene0008124;Unigene0010501;Unigene0010957;Unigene0013325;Unigene0013860;Unigene0016700;Unigene0020095;Unigene0020525;Unigene0021141;Unigene0021346;Unigene0022186;Unigene0023893;Unigene0026799;Unigene0032431;Unigene0032837;Unigene0033640;Unigene0035084;Unigene00…
Cellular Component	membrane part	37	152	Unigene0000576;Unigene0002971;Unigene0004189;Unigene0006056;Unigene0006334;Unigene0007224;Unigene0007533;Unigene0010375;Unigene0011774;Unigene0013802;Unigene0014667;Unigene0014677;Unigene0016368;Unigene0016968;Unigene0016969;Unigene0017859;Unigene0019764;Unigene0020560;Unigene0022420;Unigene0023239;Unigene0024436;Unigene0027072;Unigene0027261;Unigene0029726;Unigene0032184;Unigene0032564;Unigene00…	Unigene0000044;Unigene0000224;Unigene0001320;Unigene0001418;Unigene0003301;Unigene0004105;Unigene0004172;Unigene0004179;Unigene0004279;Unigene0004473;Unigene0004637;Unigene0004737;Unigene0004760;Unigene0004936;Unigene0005065;Unigene0005316;Unigene0005510;Unigene0005606;Unigene0006163;Unigene0007379;Unigene0007550;Unigene0007685;Unigene0007720;Unigene0007952;Unigene0007970;Unigene0008040;Unigene00…
Cellular Component	membrane	56	199	Unigene0000426;Unigene0000576;Unigene0000967;Unigene0002342;Unigene0002478;Unigene0002971;Unigene0004189;Unigene0006056;Unigene0006334;Unigene0007224;Unigene0007533;Unigene0007599;Unigene0010375;Unigene0011774;Unigene0013802;Unigene0014667;Unigene0014677;Unigene0016073;Unigene0016368;Unigene0016968;Unigene0016969;Unigene0017859;Unigene0018561;Unigene0018618;Unigene0019764;Unigene0020560;Unigene00…	Unigene0000044;Unigene0000224;Unigene0001320;Unigene0001418;Unigene0002062;Unigene0003301;Unigene0004105;Unigene0004172;Unigene0004179;Unigene0004267;Unigene0004279;Unigene0004473;Unigene0004637;Unigene0004689;Unigene0004737;Unigene0004760;Unigene0004936;Unigene0005065;Unigene0005316;Unigene0005510;Unigene0005606;Unigene0006163;Unigene0007379;Unigene0007550;Unigene0007685;Unigene0007720;Unigene00…
Cellular Component	nucleoid	0	1		Unigene0022355
Cellular Component	extracellular matrix	0	1		Unigene0032431
Cellular Component	extracellular region part	0	1		Unigene0003242
Cellular Component	cell junction	4	15	Unigene0018561;Unigene0022774;Unigene0032852;Unigene0035173	Unigene0001562;Unigene0004400;Unigene0005606;Unigene0008791;Unigene0012623;Unigene0015235;Unigene0023893;Unigene0027344;Unigene0030288;Unigene0035084;Unigene0035790;Unigene0037074;Unigene0041875;Unigene0042833;Unigene0044249
Cellular Component	virion	1	0	Unigene0000221
Cellular Component	virion part	1	0	Unigene0000221
Cellular Component	membrane-enclosed lumen	2	0	Unigene0018707;Unigene0038718
Cellular Component	organelle part	35	69	Unigene0000576;Unigene0001050;Unigene0007533;Unigene0008335;Unigene0009251;Unigene0009856;Unigene0010585;Unigene0010586;Unigene0011882;Unigene0013802;Unigene0017859;Unigene0018053;Unigene0018561;Unigene0018707;Unigene0021413;Unigene0022774;Unigene0023239;Unigene0027072;Unigene0027261;Unigene0029852;Unigene0032564;Unigene0032852;Unigene0034316;Unigene0035167;Unigene0035173;Unigene0037657;Unigene00…	Unigene0001320;Unigene0003219;Unigene0004267;Unigene0004933;Unigene0005316;Unigene0005606;Unigene0006163;Unigene0006843;Unigene0006882;Unigene0007379;Unigene0008791;Unigene0010866;Unigene0010904;Unigene0011243;Unigene0012572;Unigene0013063;Unigene0015027;Unigene0015188;Unigene0015190;Unigene0015216;Unigene0015467;Unigene0015972;Unigene0017847;Unigene0018141;Unigene0019069;Unigene0019102;Unigene00…
Cellular Component	organelle	87	192	Unigene0000082;Unigene0000510;Unigene0000576;Unigene0000651;Unigene0001050;Unigene0001077;Unigene0002978;Unigene0002988;Unigene0004189;Unigene0004927;Unigene0005241;Unigene0005473;Unigene0006000;Unigene0006020;Unigene0006373;Unigene0007533;Unigene0008335;Unigene0009251;Unigene0009856;Unigene0010585;Unigene0010586;Unigene0011031;Unigene0011882;Unigene0012994;Unigene0013802;Unigene0014585;Unigene00…	Unigene0000044;Unigene0000328;Unigene0001067;Unigene0001320;Unigene0001418;Unigene0001561;Unigene0002112;Unigene0003219;Unigene0003388;Unigene0003610;Unigene0003783;Unigene0003926;Unigene0003961;Unigene0004212;Unigene0004267;Unigene0004439;Unigene0004466;Unigene0004729;Unigene0004933;Unigene0004987;Unigene0005012;Unigene0005188;Unigene0005316;Unigene0005599;Unigene0005606;Unigene0005956;Unigene00…
Cellular Component	macromolecular complex	13	45	Unigene0000121;Unigene0001050;Unigene0005473;Unigene0007533;Unigene0009662;Unigene0018053;Unigene0018707;Unigene0027638;Unigene0037657;Unigene0039538;Unigene0041379;Unigene0043454;Unigene0050556	Unigene0000044;Unigene0001320;Unigene0001418;Unigene0003219;Unigene0006163;Unigene0006189;Unigene0007379;Unigene0007747;Unigene0007952;Unigene0008791;Unigene0011243;Unigene0012572;Unigene0013063;Unigene0015216;Unigene0015972;Unigene0017120;Unigene0018976;Unigene0019069;Unigene0020270;Unigene0021155;Unigene0021304;Unigene0022099;Unigene0022722;Unigene0023245;Unigene0023811;Unigene0025035;Unigene00…
Cellular Component	cell part	99	273	Unigene0000082;Unigene0000121;Unigene0000510;Unigene0000576;Unigene0000651;Unigene0001050;Unigene0001077;Unigene0002978;Unigene0002988;Unigene0003269;Unigene0004189;Unigene0004927;Unigene0005241;Unigene0005473;Unigene0006000;Unigene0006020;Unigene0006373;Unigene0007533;Unigene0008335;Unigene0009251;Unigene0009662;Unigene0009856;Unigene0010585;Unigene0010586;Unigene0011031;Unigene0011394;Unigene00…	Unigene0000044;Unigene0000328;Unigene0001067;Unigene0001320;Unigene0001418;Unigene0001561;Unigene0001562;Unigene0001928;Unigene0002062;Unigene0002112;Unigene0003047;Unigene0003219;Unigene0003388;Unigene0003610;Unigene0003783;Unigene0003926;Unigene0003961;Unigene0003972;Unigene0004212;Unigene0004267;Unigene0004400;Unigene0004439;Unigene0004466;Unigene0004486;Unigene0004729;Unigene0004933;Unigene00…
Cellular Component	cell	99	273	Unigene0000082;Unigene0000121;Unigene0000510;Unigene0000576;Unigene0000651;Unigene0001050;Unigene0001077;Unigene0002978;Unigene0002988;Unigene0003269;Unigene0004189;Unigene0004927;Unigene0005241;Unigene0005473;Unigene0006000;Unigene0006020;Unigene0006373;Unigene0007533;Unigene0008335;Unigene0009251;Unigene0009662;Unigene0009856;Unigene0010585;Unigene0010586;Unigene0011031;Unigene0011394;Unigene00…	Unigene0000044;Unigene0000328;Unigene0001067;Unigene0001320;Unigene0001418;Unigene0001561;Unigene0001562;Unigene0001928;Unigene0002062;Unigene0002112;Unigene0003047;Unigene0003219;Unigene0003388;Unigene0003610;Unigene0003783;Unigene0003926;Unigene0003961;Unigene0003972;Unigene0004212;Unigene0004267;Unigene0004400;Unigene0004439;Unigene0004466;Unigene0004486;Unigene0004729;Unigene0004933;Unigene00…
