# Supplementary material for: Comparative transcriptome analyses revealed differential strategies of roots and leaves from methyl jasmonate treatment Baphicacanthus cusia (Nees) Bremek and differentially expressed genes involved in tryptophan biosynthesis
Source: PLoS One. 2019 Mar 13;14(3):e0212863. doi: 10.1371/journal.pone.0212863 (PMC6415880; doi:10.1371/journal.pone.0212863)
Supplement: S2 Table — (XLS) [file pone.0212863.s002.xls]

Ontology	Class	number_of_CR-VS-TR_up	number_of_CR-VS-TR_down	genes_of_CR-VS-TR_up	genes_of_CR-VS-TR_down
Biological Process	cellular component organization or biogenesis	244	55	Unigene0000022;Unigene0000044;Unigene0000147;Unigene0001058;Unigene0002359;Unigene0002546;Unigene0002783;Unigene0002796;Unigene0003198;Unigene0003250;Unigene0003509;Unigene0003606;Unigene0003876;Unigene0003923;Unigene0004003;Unigene0004171;Unigene0004290;Unigene0004291;Unigene0004302;Unigene0004397;Unigene0004400;Unigene0004439;Unigene0004583;Unigene0004606;Unigene0004806;Unigene0004878;Unigene00…	Unigene0000094;Unigene0000397;Unigene0002755;Unigene0003729;Unigene0004607;Unigene0005712;Unigene0006314;Unigene0006856;Unigene0007185;Unigene0007671;Unigene0010013;Unigene0010189;Unigene0013082;Unigene0013399;Unigene0015467;Unigene0016022;Unigene0016307;Unigene0016689;Unigene0017119;Unigene0017524;Unigene0017525;Unigene0017767;Unigene0018042;Unigene0018151;Unigene0018349;Unigene0021720;Unigene00…
Biological Process	single-organism process	658	456	Unigene0000022;Unigene0000044;Unigene0000063;Unigene0000093;Unigene0000152;Unigene0000212;Unigene0000213;Unigene0000304;Unigene0000431;Unigene0000725;Unigene0000756;Unigene0000797;Unigene0000926;Unigene0000975;Unigene0001058;Unigene0001063;Unigene0001067;Unigene0001165;Unigene0001298;Unigene0001438;Unigene0001692;Unigene0001798;Unigene0001803;Unigene0002068;Unigene0002124;Unigene0002289;Unigene00…	Unigene0000016;Unigene0000057;Unigene0000094;Unigene0000148;Unigene0000224;Unigene0000315;Unigene0000333;Unigene0000380;Unigene0000397;Unigene0000581;Unigene0000730;Unigene0001110;Unigene0001150;Unigene0001203;Unigene0001639;Unigene0001646;Unigene0001650;Unigene0001685;Unigene0001826;Unigene0002130;Unigene0002158;Unigene0002193;Unigene0002228;Unigene0002356;Unigene0002450;Unigene0002462;Unigene00…
Biological Process	growth	22	4	Unigene0002546;Unigene0002796;Unigene0004291;Unigene0005173;Unigene0009448;Unigene0011862;Unigene0012786;Unigene0013802;Unigene0017859;Unigene0019261;Unigene0019528;Unigene0023351;Unigene0026185;Unigene0026289;Unigene0027574;Unigene0030851;Unigene0031874;Unigene0035368;Unigene0037567;Unigene0041264;Unigene0045739;Unigene0051187	Unigene0037227;Unigene0041717;Unigene0045850;Unigene0051343
Biological Process	locomotion	3	0	Unigene0020913;Unigene0025915;Unigene0026800
Biological Process	rhythmic process	5	0	Unigene0004583;Unigene0005634;Unigene0024547;Unigene0029468;Unigene0047329
Biological Process	immune system process	16	15	Unigene0003011;Unigene0004583;Unigene0015562;Unigene0017740;Unigene0017779;Unigene0017905;Unigene0017906;Unigene0019108;Unigene0023168;Unigene0023193;Unigene0026864;Unigene0033971;Unigene0045278;Unigene0047077;Unigene0050197;Unigene0050584	Unigene0000944;Unigene0004737;Unigene0013422;Unigene0014238;Unigene0021098;Unigene0021237;Unigene0028372;Unigene0031408;Unigene0036693;Unigene0037061;Unigene0037063;Unigene0037064;Unigene0037920;Unigene0044273;Unigene0044433
Biological Process	reproduction	12	2	Unigene0005173;Unigene0005597;Unigene0008657;Unigene0011172;Unigene0015816;Unigene0017788;Unigene0018540;Unigene0028854;Unigene0030901;Unigene0042818;Unigene0047241;Unigene0047620	Unigene0004827;Unigene0051267
Biological Process	multi-organism process	33	32	Unigene0003468;Unigene0004291;Unigene0004583;Unigene0005173;Unigene0006475;Unigene0007361;Unigene0007856;Unigene0007887;Unigene0015122;Unigene0017438;Unigene0017779;Unigene0017905;Unigene0017906;Unigene0017993;Unigene0019108;Unigene0019261;Unigene0019906;Unigene0020913;Unigene0022463;Unigene0023168;Unigene0023193;Unigene0023535;Unigene0025915;Unigene0026185;Unigene0026454;Unigene0027386;Unigene00…	Unigene0000614;Unigene0000944;Unigene0004737;Unigene0006121;Unigene0006656;Unigene0007906;Unigene0010569;Unigene0011033;Unigene0011587;Unigene0012745;Unigene0012872;Unigene0013422;Unigene0014238;Unigene0021098;Unigene0023628;Unigene0023834;Unigene0028627;Unigene0031399;Unigene0031408;Unigene0037061;Unigene0037063;Unigene0037064;Unigene0037227;Unigene0037920;Unigene0039708;Unigene0040881;Unigene00…
Biological Process	localization	190	180	Unigene0000044;Unigene0000212;Unigene0000797;Unigene0001058;Unigene0001798;Unigene0002396;Unigene0002461;Unigene0003011;Unigene0003097;Unigene0003317;Unigene0004583;Unigene0004701;Unigene0004799;Unigene0005033;Unigene0005170;Unigene0005173;Unigene0005479;Unigene0005817;Unigene0006001;Unigene0006475;Unigene0006842;Unigene0006854;Unigene0006886;Unigene0007088;Unigene0007105;Unigene0007783;Unigene00…	Unigene0000224;Unigene0000333;Unigene0000581;Unigene0001545;Unigene0001685;Unigene0002130;Unigene0002193;Unigene0002356;Unigene0002505;Unigene0002598;Unigene0002755;Unigene0002780;Unigene0002845;Unigene0003059;Unigene0003665;Unigene0003847;Unigene0003891;Unigene0003995;Unigene0004090;Unigene0004224;Unigene0004737;Unigene0004827;Unigene0005073;Unigene0005953;Unigene0006243;Unigene0006385;Unigene00…
Biological Process	biological regulation	278	138	Unigene0000022;Unigene0000044;Unigene0000093;Unigene0000797;Unigene0002289;Unigene0002396;Unigene0002546;Unigene0002821;Unigene0003006;Unigene0003011;Unigene0003243;Unigene0003250;Unigene0003317;Unigene0003385;Unigene0003468;Unigene0003876;Unigene0003923;Unigene0004022;Unigene0004029;Unigene0004160;Unigene0004290;Unigene0004291;Unigene0004405;Unigene0004439;Unigene0004473;Unigene0004583;Unigene00…	Unigene0000148;Unigene0000333;Unigene0000614;Unigene0001150;Unigene0001826;Unigene0002356;Unigene0002505;Unigene0002755;Unigene0002780;Unigene0004139;Unigene0004146;Unigene0004662;Unigene0004737;Unigene0004827;Unigene0006243;Unigene0006314;Unigene0006385;Unigene0006441;Unigene0006450;Unigene0006656;Unigene0007351;Unigene0007597;Unigene0007598;Unigene0007906;Unigene0008773;Unigene0009028;Unigene00…
Biological Process	developmental process	141	46	Unigene0001058;Unigene0001067;Unigene0002359;Unigene0002394;Unigene0002546;Unigene0002796;Unigene0002929;Unigene0003198;Unigene0003385;Unigene0003468;Unigene0003876;Unigene0004029;Unigene0004116;Unigene0004291;Unigene0004302;Unigene0004439;Unigene0004583;Unigene0004606;Unigene0004929;Unigene0005025;Unigene0005104;Unigene0005173;Unigene0005261;Unigene0005771;Unigene0005870;Unigene0006711;Unigene00…	Unigene0000397;Unigene0001150;Unigene0001826;Unigene0002130;Unigene0002644;Unigene0004827;Unigene0006414;Unigene0006441;Unigene0010074;Unigene0011547;Unigene0012872;Unigene0013399;Unigene0014238;Unigene0015477;Unigene0016155;Unigene0016363;Unigene0017222;Unigene0017524;Unigene0017525;Unigene0018882;Unigene0020755;Unigene0023891;Unigene0026284;Unigene0026606;Unigene0028462;Unigene0028483;Unigene00…
Biological Process	signaling	64	43	Unigene0002289;Unigene0003011;Unigene0004029;Unigene0004405;Unigene0004583;Unigene0006886;Unigene0007126;Unigene0007856;Unigene0007999;Unigene0009448;Unigene0010950;Unigene0011521;Unigene0012100;Unigene0012245;Unigene0012382;Unigene0012731;Unigene0014670;Unigene0014952;Unigene0015816;Unigene0017905;Unigene0017906;Unigene0018624;Unigene0019108;Unigene0019237;Unigene0019261;Unigene0019528;Unigene00…	Unigene0000148;Unigene0002755;Unigene0002780;Unigene0004737;Unigene0006243;Unigene0007906;Unigene0009539;Unigene0010013;Unigene0011033;Unigene0012872;Unigene0013058;Unigene0013399;Unigene0013422;Unigene0014337;Unigene0015683;Unigene0017037;Unigene0017864;Unigene0017942;Unigene0020290;Unigene0021098;Unigene0023133;Unigene0024266;Unigene0026065;Unigene0026220;Unigene0026954;Unigene0028372;Unigene00…
Biological Process	multicellular organismal process	101	29	Unigene0001067;Unigene0002359;Unigene0002394;Unigene0002546;Unigene0002929;Unigene0003198;Unigene0003385;Unigene0003468;Unigene0004116;Unigene0004291;Unigene0004302;Unigene0004583;Unigene0004606;Unigene0004929;Unigene0005025;Unigene0005173;Unigene0005261;Unigene0005771;Unigene0006711;Unigene0007003;Unigene0007471;Unigene0007726;Unigene0007783;Unigene0007999;Unigene0008657;Unigene0009448;Unigene00…	Unigene0001150;Unigene0001826;Unigene0002130;Unigene0002644;Unigene0004827;Unigene0006441;Unigene0011354;Unigene0011547;Unigene0012872;Unigene0014238;Unigene0016155;Unigene0016363;Unigene0017524;Unigene0017525;Unigene0020755;Unigene0023891;Unigene0028462;Unigene0028627;Unigene0031023;Unigene0033192;Unigene0033202;Unigene0034613;Unigene0041717;Unigene0042351;Unigene0043796;Unigene0044273;Unigene00…
Biological Process	response to stimulus	218	178	Unigene0000041;Unigene0000304;Unigene0001058;Unigene0001798;Unigene0002289;Unigene0002546;Unigene0003009;Unigene0003011;Unigene0003097;Unigene0003243;Unigene0003468;Unigene0003610;Unigene0003718;Unigene0004029;Unigene0004291;Unigene0004302;Unigene0004405;Unigene0004439;Unigene0004583;Unigene0004606;Unigene0004884;Unigene0004946;Unigene0005104;Unigene0005173;Unigene0005597;Unigene0006248;Unigene00…	Unigene0000148;Unigene0000614;Unigene0000814;Unigene0000944;Unigene0001150;Unigene0001506;Unigene0001826;Unigene0002130;Unigene0002142;Unigene0002505;Unigene0002755;Unigene0002780;Unigene0002817;Unigene0002845;Unigene0003492;Unigene0003665;Unigene0003852;Unigene0004146;Unigene0004537;Unigene0004641;Unigene0004662;Unigene0004737;Unigene0004827;Unigene0005467;Unigene0006121;Unigene0006243;Unigene00…
Biological Process	reproductive process	56	17	Unigene0002394;Unigene0003468;Unigene0004029;Unigene0004291;Unigene0004606;Unigene0005025;Unigene0005104;Unigene0005173;Unigene0005261;Unigene0005771;Unigene0007471;Unigene0007783;Unigene0007999;Unigene0008517;Unigene0009448;Unigene0010016;Unigene0011172;Unigene0012245;Unigene0012731;Unigene0013936;Unigene0014670;Unigene0015816;Unigene0017088;Unigene0017438;Unigene0017788;Unigene0017954;Unigene00…	Unigene0000397;Unigene0004827;Unigene0017222;Unigene0017524;Unigene0017525;Unigene0018882;Unigene0020755;Unigene0023891;Unigene0026606;Unigene0032431;Unigene0033202;Unigene0034346;Unigene0042351;Unigene0043796;Unigene0044506;Unigene0050068;Unigene0051267
Biological Process	metabolic process	830	576	Unigene0000022;Unigene0000044;Unigene0000093;Unigene0000152;Unigene0000304;Unigene0000353;Unigene0000725;Unigene0000756;Unigene0000975;Unigene0001055;Unigene0001058;Unigene0001063;Unigene0001067;Unigene0001076;Unigene0001165;Unigene0001298;Unigene0001320;Unigene0001395;Unigene0001418;Unigene0001692;Unigene0001699;Unigene0001795;Unigene0001803;Unigene0002068;Unigene0002124;Unigene0002289;Unigene00…	Unigene0000016;Unigene0000032;Unigene0000057;Unigene0000083;Unigene0000094;Unigene0000159;Unigene0000287;Unigene0000315;Unigene0000378;Unigene0000380;Unigene0000397;Unigene0000418;Unigene0000450;Unigene0000614;Unigene0000730;Unigene0000839;Unigene0000920;Unigene0001062;Unigene0001150;Unigene0001201;Unigene0001203;Unigene0001292;Unigene0001506;Unigene0001600;Unigene0001650;Unigene0001826;Unigene00…
Biological Process	cellular process	723	501	Unigene0000022;Unigene0000044;Unigene0000063;Unigene0000093;Unigene0000212;Unigene0000213;Unigene0000304;Unigene0000353;Unigene0000431;Unigene0001055;Unigene0001058;Unigene0001063;Unigene0001067;Unigene0001076;Unigene0001298;Unigene0001320;Unigene0001395;Unigene0001418;Unigene0001438;Unigene0001699;Unigene0001798;Unigene0001803;Unigene0002289;Unigene0002359;Unigene0002394;Unigene0002396;Unigene00…	Unigene0000016;Unigene0000057;Unigene0000083;Unigene0000094;Unigene0000148;Unigene0000159;Unigene0000224;Unigene0000287;Unigene0000315;Unigene0000333;Unigene0000378;Unigene0000380;Unigene0000397;Unigene0000418;Unigene0000614;Unigene0000730;Unigene0000839;Unigene0001110;Unigene0001203;Unigene0001292;Unigene0001506;Unigene0001600;Unigene0001826;Unigene0002130;Unigene0002158;Unigene0002165;Unigene00…
Molecular Function	catalytic activity	867	576	Unigene0000022;Unigene0000041;Unigene0000063;Unigene0000152;Unigene0000431;Unigene0000536;Unigene0000551;Unigene0000725;Unigene0000756;Unigene0000975;Unigene0001055;Unigene0001058;Unigene0001063;Unigene0001076;Unigene0001165;Unigene0001298;Unigene0001323;Unigene0001395;Unigene0001460;Unigene0001654;Unigene0001692;Unigene0001699;Unigene0001795;Unigene0001803;Unigene0002033;Unigene0002068;Unigene00…	Unigene0000016;Unigene0000057;Unigene0000083;Unigene0000094;Unigene0000159;Unigene0000287;Unigene0000315;Unigene0000328;Unigene0000418;Unigene0000450;Unigene0000581;Unigene0000706;Unigene0000730;Unigene0000834;Unigene0000839;Unigene0000881;Unigene0000901;Unigene0001062;Unigene0001150;Unigene0001203;Unigene0001292;Unigene0001506;Unigene0001512;Unigene0001600;Unigene0001650;Unigene0001945;Unigene00…
Molecular Function	structural molecule activity	11	77	Unigene0009448;Unigene0011862;Unigene0012786;Unigene0017344;Unigene0020270;Unigene0020885;Unigene0023981;Unigene0031289;Unigene0036647;Unigene0042254;Unigene0043013	Unigene0000920;Unigene0001201;Unigene0003181;Unigene0003729;Unigene0005428;Unigene0005503;Unigene0005867;Unigene0006174;Unigene0006295;Unigene0006314;Unigene0006402;Unigene0006798;Unigene0007671;Unigene0007701;Unigene0008198;Unigene0008393;Unigene0008416;Unigene0009066;Unigene0010543;Unigene0010990;Unigene0011545;Unigene0011610;Unigene0012040;Unigene0012112;Unigene0012193;Unigene0012670;Unigene00…
Molecular Function	antioxidant activity	15	12	Unigene0000152;Unigene0003610;Unigene0013585;Unigene0016465;Unigene0020045;Unigene0022160;Unigene0023168;Unigene0026238;Unigene0027100;Unigene0032852;Unigene0037718;Unigene0039784;Unigene0044422;Unigene0050892;Unigene0050914	Unigene0001150;Unigene0002817;Unigene0003852;Unigene0004641;Unigene0008124;Unigene0011988;Unigene0014652;Unigene0018109;Unigene0026380;Unigene0037447;Unigene0043236;Unigene0046974
Molecular Function	electron carrier activity	3	5	Unigene0041922;Unigene0050232;Unigene0050584	Unigene0002598;Unigene0007564;Unigene0014464;Unigene0044454;Unigene0045297
Molecular Function	transporter activity	59	84	Unigene0000212;Unigene0001798;Unigene0002396;Unigene0004701;Unigene0005817;Unigene0006854;Unigene0007855;Unigene0010601;Unigene0012781;Unigene0013555;Unigene0014592;Unigene0014677;Unigene0016923;Unigene0017779;Unigene0017847;Unigene0018017;Unigene0018624;Unigene0019124;Unigene0019528;Unigene0019968;Unigene0021747;Unigene0022228;Unigene0022263;Unigene0022304;Unigene0022475;Unigene0023471;Unigene00…	Unigene0000224;Unigene0000333;Unigene0002535;Unigene0002845;Unigene0003995;Unigene0004090;Unigene0004224;Unigene0004737;Unigene0006997;Unigene0008415;Unigene0009211;Unigene0010189;Unigene0010810;Unigene0011041;Unigene0011354;Unigene0012446;Unigene0012711;Unigene0012842;Unigene0012843;Unigene0013231;Unigene0013388;Unigene0014166;Unigene0014167;Unigene0014306;Unigene0014452;Unigene0014480;Unigene00…
Molecular Function	enzyme regulator activity	14	5	Unigene0003006;Unigene0004160;Unigene0006537;Unigene0011959;Unigene0012024;Unigene0012025;Unigene0013821;Unigene0018141;Unigene0020943;Unigene0026113;Unigene0026874;Unigene0026876;Unigene0030303;Unigene0044912	Unigene0006656;Unigene0026954;Unigene0038307;Unigene0049112;Unigene0049113
Molecular Function	molecular function regulator	17	5	Unigene0003006;Unigene0004160;Unigene0006537;Unigene0011600;Unigene0011959;Unigene0012024;Unigene0012025;Unigene0013821;Unigene0018141;Unigene0020943;Unigene0023453;Unigene0026113;Unigene0026874;Unigene0026876;Unigene0030303;Unigene0038312;Unigene0044912	Unigene0006656;Unigene0026954;Unigene0038307;Unigene0049112;Unigene0049113
Molecular Function	molecular transducer activity	18	6	Unigene0004405;Unigene0006886;Unigene0007126;Unigene0007783;Unigene0008839;Unigene0010950;Unigene0012382;Unigene0019237;Unigene0019261;Unigene0021912;Unigene0022710;Unigene0030966;Unigene0033079;Unigene0033390;Unigene0035937;Unigene0036962;Unigene0043308;Unigene0044423	Unigene0013058;Unigene0014337;Unigene0017864;Unigene0030568;Unigene0033202;Unigene0041673
Molecular Function	nucleic acid binding transcription factor activity	19	20	Unigene0003011;Unigene0003468;Unigene0004022;Unigene0007442;Unigene0007779;Unigene0007999;Unigene0010233;Unigene0012467;Unigene0013645;Unigene0015402;Unigene0016494;Unigene0020336;Unigene0021682;Unigene0023860;Unigene0025062;Unigene0027765;Unigene0028854;Unigene0041185;Unigene0048590	Unigene0004827;Unigene0006450;Unigene0007598;Unigene0010422;Unigene0011377;Unigene0019066;Unigene0023891;Unigene0026220;Unigene0028483;Unigene0031023;Unigene0044584;Unigene0044696;Unigene0045423;Unigene0045920;Unigene0047171;Unigene0048345;Unigene0049767;Unigene0050224;Unigene0051040;Unigene0051267
Molecular Function	guanyl-nucleotide exchange factor activity	3	0	Unigene0011600;Unigene0023453;Unigene0038312
Molecular Function	protein binding transcription factor activity	2	0	Unigene0013964;Unigene0018924
Molecular Function	binding	635	490	Unigene0000063;Unigene0000152;Unigene0000212;Unigene0000431;Unigene0000541;Unigene0001055;Unigene0001063;Unigene0001320;Unigene0001323;Unigene0001395;Unigene0001418;Unigene0001460;Unigene0001630;Unigene0001692;Unigene0001795;Unigene0001803;Unigene0002068;Unigene0002124;Unigene0002289;Unigene0002461;Unigene0002546;Unigene0002549;Unigene0002645;Unigene0002724;Unigene0002884;Unigene0003009;Unigene00…	Unigene0000016;Unigene0000083;Unigene0000094;Unigene0000148;Unigene0000159;Unigene0000287;Unigene0000315;Unigene0000328;Unigene0000378;Unigene0000487;Unigene0000608;Unigene0000614;Unigene0000839;Unigene0000920;Unigene0001203;Unigene0001292;Unigene0001506;Unigene0001512;Unigene0001600;Unigene0001650;Unigene0001680;Unigene0001826;Unigene0001838;Unigene0002067;Unigene0002158;Unigene0002178;Unigene00…
Cellular Component	extracellular region	52	15	Unigene0000229;Unigene0002546;Unigene0004003;Unigene0004400;Unigene0004583;Unigene0006503;Unigene0007126;Unigene0007526;Unigene0007847;Unigene0007887;Unigene0008096;Unigene0008500;Unigene0008657;Unigene0010469;Unigene0010525;Unigene0010840;Unigene0013325;Unigene0015878;Unigene0015879;Unigene0017195;Unigene0017740;Unigene0019720;Unigene0020525;Unigene0021346;Unigene0021753;Unigene0023056;Unigene00…	Unigene0000614;Unigene0002505;Unigene0002776;Unigene0008124;Unigene0010183;Unigene0010501;Unigene0010957;Unigene0014238;Unigene0017119;Unigene0032431;Unigene0037045;Unigene0037540;Unigene0038307;Unigene0044930;Unigene0051343
Cellular Component	membrane	362	196	Unigene0000022;Unigene0000044;Unigene0000152;Unigene0000212;Unigene0000353;Unigene0000429;Unigene0000511;Unigene0001076;Unigene0001320;Unigene0001418;Unigene0001438;Unigene0001478;Unigene0001795;Unigene0001798;Unigene0002289;Unigene0002394;Unigene0002396;Unigene0002461;Unigene0002546;Unigene0002796;Unigene0002833;Unigene0003097;Unigene0003114;Unigene0003243;Unigene0003255;Unigene0003292;Unigene00…	Unigene0000016;Unigene0000224;Unigene0000333;Unigene0000614;Unigene0001506;Unigene0001545;Unigene0001685;Unigene0001945;Unigene0002505;Unigene0002598;Unigene0002755;Unigene0002845;Unigene0003833;Unigene0003995;Unigene0004090;Unigene0004224;Unigene0004607;Unigene0004662;Unigene0004689;Unigene0004737;Unigene0005953;Unigene0006243;Unigene0006314;Unigene0006385;Unigene0006856;Unigene0006868;Unigene00…
Cellular Component	extracellular matrix	3	1	Unigene0029200;Unigene0029201;Unigene0029320	Unigene0032431
Cellular Component	cell junction	35	20	Unigene0001058;Unigene0002289;Unigene0002546;Unigene0003097;Unigene0004400;Unigene0004583;Unigene0005118;Unigene0005173;Unigene0007847;Unigene0008419;Unigene0009505;Unigene0011862;Unigene0012100;Unigene0012541;Unigene0012542;Unigene0012623;Unigene0012786;Unigene0015235;Unigene0015816;Unigene0017954;Unigene0019906;Unigene0023072;Unigene0023626;Unigene0027344;Unigene0031292;Unigene0031874;Unigene00…	Unigene0006372;Unigene0008393;Unigene0009539;Unigene0010640;Unigene0012745;Unigene0013676;Unigene0016307;Unigene0016635;Unigene0017119;Unigene0018349;Unigene0018432;Unigene0020419;Unigene0020755;Unigene0022557;Unigene0026954;Unigene0029932;Unigene0030260;Unigene0045359;Unigene0047637;Unigene0050289
Cellular Component	membrane part	254	102	Unigene0000022;Unigene0000044;Unigene0000152;Unigene0000212;Unigene0001076;Unigene0001320;Unigene0001418;Unigene0001438;Unigene0001798;Unigene0002394;Unigene0002396;Unigene0002546;Unigene0002796;Unigene0002833;Unigene0003243;Unigene0003255;Unigene0003317;Unigene0003362;Unigene0003479;Unigene0003538;Unigene0003625;Unigene0003836;Unigene0004003;Unigene0004079;Unigene0004099;Unigene0004171;Unigene00…	Unigene0000224;Unigene0000333;Unigene0002598;Unigene0002845;Unigene0003995;Unigene0004090;Unigene0004224;Unigene0004737;Unigene0006385;Unigene0006856;Unigene0007550;Unigene0007564;Unigene0008241;Unigene0008415;Unigene0008812;Unigene0009600;Unigene0010189;Unigene0010771;Unigene0010804;Unigene0010810;Unigene0011033;Unigene0011129;Unigene0011354;Unigene0011478;Unigene0012269;Unigene0012658;Unigene00…
Cellular Component	macromolecular complex	98	126	Unigene0000044;Unigene0000063;Unigene0000431;Unigene0001320;Unigene0001418;Unigene0003219;Unigene0003243;Unigene0003250;Unigene0003317;Unigene0003509;Unigene0003538;Unigene0003718;Unigene0003923;Unigene0004029;Unigene0004583;Unigene0004878;Unigene0005031;Unigene0005033;Unigene0006163;Unigene0007379;Unigene0007471;Unigene0007747;Unigene0007952;Unigene0008745;Unigene0009448;Unigene0010832;Unigene00…	Unigene0000920;Unigene0001201;Unigene0001826;Unigene0001838;Unigene0002845;Unigene0003181;Unigene0005428;Unigene0005503;Unigene0005524;Unigene0005687;Unigene0005824;Unigene0005867;Unigene0006038;Unigene0006174;Unigene0006295;Unigene0006314;Unigene0006402;Unigene0006798;Unigene0006920;Unigene0007398;Unigene0007671;Unigene0007701;Unigene0008198;Unigene0008393;Unigene0008416;Unigene0009066;Unigene00…
Cellular Component	organelle part	171	126	Unigene0000022;Unigene0000063;Unigene0000212;Unigene0000431;Unigene0001320;Unigene0002289;Unigene0002461;Unigene0002546;Unigene0002796;Unigene0002955;Unigene0003219;Unigene0003243;Unigene0003250;Unigene0003317;Unigene0003509;Unigene0003538;Unigene0004029;Unigene0004116;Unigene0004149;Unigene0004171;Unigene0004302;Unigene0004397;Unigene0004583;Unigene0004806;Unigene0004878;Unigene0004946;Unigene00…	Unigene0000333;Unigene0000614;Unigene0000920;Unigene0001203;Unigene0001506;Unigene0001838;Unigene0002505;Unigene0002598;Unigene0002755;Unigene0002845;Unigene0003181;Unigene0004146;Unigene0004537;Unigene0004607;Unigene0005867;Unigene0006314;Unigene0006372;Unigene0006385;Unigene0006402;Unigene0006707;Unigene0006798;Unigene0006856;Unigene0007564;Unigene0007701;Unigene0008241;Unigene0008393;Unigene00…
Cellular Component	membrane-enclosed lumen	3	6	Unigene0004029;Unigene0030901;Unigene0049527	Unigene0006856;Unigene0017524;Unigene0017525;Unigene0020935;Unigene0045620;Unigene0049064
Cellular Component	cell part	477	421	Unigene0000022;Unigene0000044;Unigene0000063;Unigene0000093;Unigene0000162;Unigene0000189;Unigene0000212;Unigene0000431;Unigene0000975;Unigene0001055;Unigene0001058;Unigene0001067;Unigene0001076;Unigene0001320;Unigene0001418;Unigene0001460;Unigene0001478;Unigene0001692;Unigene0001795;Unigene0001803;Unigene0002359;Unigene0002396;Unigene0002461;Unigene0002546;Unigene0002955;Unigene0003009;Unigene00…	Unigene0000094;Unigene0000159;Unigene0000287;Unigene0000315;Unigene0000328;Unigene0000333;Unigene0000378;Unigene0000380;Unigene0000397;Unigene0000581;Unigene0000614;Unigene0000673;Unigene0000814;Unigene0000833;Unigene0000834;Unigene0000837;Unigene0000838;Unigene0000920;Unigene0000944;Unigene0001150;Unigene0001201;Unigene0001203;Unigene0001506;Unigene0001512;Unigene0001545;Unigene0001646;Unigene00…
Cellular Component	cell	477	421	Unigene0000022;Unigene0000044;Unigene0000063;Unigene0000093;Unigene0000162;Unigene0000189;Unigene0000212;Unigene0000431;Unigene0000975;Unigene0001055;Unigene0001058;Unigene0001067;Unigene0001076;Unigene0001320;Unigene0001418;Unigene0001460;Unigene0001478;Unigene0001692;Unigene0001795;Unigene0001803;Unigene0002359;Unigene0002396;Unigene0002461;Unigene0002546;Unigene0002955;Unigene0003009;Unigene00…	Unigene0000094;Unigene0000159;Unigene0000287;Unigene0000315;Unigene0000328;Unigene0000333;Unigene0000378;Unigene0000380;Unigene0000397;Unigene0000581;Unigene0000614;Unigene0000673;Unigene0000814;Unigene0000833;Unigene0000834;Unigene0000837;Unigene0000838;Unigene0000920;Unigene0000944;Unigene0001150;Unigene0001201;Unigene0001203;Unigene0001506;Unigene0001512;Unigene0001545;Unigene0001646;Unigene00…
Cellular Component	virion	0	2		Unigene0005824;Unigene0047982
Cellular Component	virion part	0	2		Unigene0005824;Unigene0047982
Cellular Component	organelle	356	307	Unigene0000022;Unigene0000044;Unigene0000063;Unigene0000162;Unigene0000212;Unigene0000431;Unigene0000975;Unigene0001058;Unigene0001067;Unigene0001320;Unigene0001418;Unigene0001460;Unigene0001478;Unigene0001795;Unigene0001803;Unigene0002289;Unigene0002396;Unigene0002461;Unigene0002546;Unigene0002796;Unigene0002955;Unigene0003009;Unigene0003011;Unigene0003097;Unigene0003219;Unigene0003243;Unigene00…	Unigene0000094;Unigene0000315;Unigene0000328;Unigene0000333;Unigene0000380;Unigene0000397;Unigene0000581;Unigene0000614;Unigene0000673;Unigene0000833;Unigene0000834;Unigene0000837;Unigene0000838;Unigene0000920;Unigene0001150;Unigene0001203;Unigene0001506;Unigene0001512;Unigene0001545;Unigene0001838;Unigene0002450;Unigene0002462;Unigene0002505;Unigene0002598;Unigene0002755;Unigene0002845;Unigene00…
