# Supplementary material for: Comparative transcriptome analyses revealed differential strategies of roots and leaves from methyl jasmonate treatment Baphicacanthus cusia (Nees) Bremek and differentially expressed genes involved in tryptophan biosynthesis
Source: PLoS One. 2019 Mar 13;14(3):e0212863. doi: 10.1371/journal.pone.0212863 (PMC6415880; doi:10.1371/journal.pone.0212863)
Supplement: S3 Table — (XLS) [file pone.0212863.s003.xls]

KEGG_A_class	KEGG_B_class	Pathway	CL-VS-TL (402)	All (7350)	Pvalue	Qvalue	Pathway ID	Genes	KOs
Metabolism	Biosynthesis of other secondary metabolites	Phenylpropanoid biosynthesis	46	204	3.750862e-17	4.013422e-15	ko00940	Unigene0001326;Unigene0003289;Unigene0003852;Unigene0004486;Unigene0004641;Unigene0005195;Unigene0008068;Unigene0008124;Unigene0008292;Unigene0008561;Unigene0011051;Unigene0011414;Unigene0013035;Unigene0014082;Unigene0014922;Unigene0016465;Unigene0017127;Unigene0017200;Unigene0018935;Unigene0019597;Unigene0019598;Unigene0019978;Unigene0022067;Unigene0023378;Unigene0023940;Unigene0027071;Unigene00…	K01188+K00430+K00430+K10775+K00430+K09754+K00430+K00430+K00430+K00588+K10775+K00430+K00430+K13065+K00430+K00430+K00430+K00083+K13065+K00430+K00430+K01904+K00430+K00430+K10775+K00430+K01188+K00083+K01904+K13065+K00430+K00430+K01188+K01188+K01188+K01188+K01188+K10775+K00430+K00083+K13065+K00430+K01188+K00083+K00430+K00430
Metabolism	Energy metabolism	Photosynthesis - antenna proteins	9	19	2.269408e-07	1.214133e-05	ko00196	Unigene0001320;Unigene0001418;Unigene0006163;Unigene0007952;Unigene0021155;Unigene0022099;Unigene0040806;Unigene0040807;Unigene0043241	K08908+K08912+K08912+K08914+K08913+K08915+K08912+K08912+K08917
Genetic Information Processing	Replication and repair	DNA replication	17	78	7.183065e-07	2.561960e-05	ko03030	Unigene0015539;Unigene0017120;Unigene0019429;Unigene0021208;Unigene0021304;Unigene0022722;Unigene0025570;Unigene0025664;Unigene0030687;Unigene0034779;Unigene0038718;Unigene0040020;Unigene0040366;Unigene0042890;Unigene0044193;Unigene0044679;Unigene0046745	K10739+K02210+K02321+K07466+K02324+K02684+K02685+K10742+K02212+K02320+K04799+K02540+K07466+K02542+K02541+K04802+K02209
Metabolism	Biosynthesis of other secondary metabolites	Isoquinoline alkaloid biosynthesis	9	32	3.642459e-05	9.743578e-04	ko00950	Unigene0004466;Unigene0005709;Unigene0010904;Unigene0015322;Unigene0036503;Unigene0038516;Unigene0038815;Unigene0045413;Unigene0046747	K00422+K00276+K15849+K00276+K00422+K00422+K00422+K01592+K00276
Metabolism	Carbohydrate metabolism	Pentose and glucuronate interconversions	18	120	8.154506e-05	1.745064e-03	ko00040	Unigene0003687;Unigene0004927;Unigene0005422;Unigene0006537;Unigene0014124;Unigene0014173;Unigene0016951;Unigene0017362;Unigene0018561;Unigene0020394;Unigene0022815;Unigene0026112;Unigene0026113;Unigene0026874;Unigene0034107;Unigene0043517;Unigene0045263;Unigene0047224	K00128+K00128+K01728+K01051+K01728+K00128+K01728+K01728+K00008+K01051+K01051+K01051+K01051+K01051+K00128+K01213+K01051+K01728
Metabolism	Lipid metabolism	Cutin, suberine and wax biosynthesis	9	37	0.0001265603	2.256992e-03	ko00073	Unigene0000704;Unigene0004064;Unigene0008436;Unigene0017005;Unigene0019643;Unigene0022605;Unigene0034540;Unigene0043229;Unigene0044184	K15403+K13407+K15398+K15398+K15400+K15404+K15404+K15398+K13356
Metabolism	Metabolism of cofactors and vitamins	Ubiquinone and other terpenoid-quinone biosynthesis	11	60	0.0003446306	5.267925e-03	ko00130	Unigene0006284;Unigene0015027;Unigene0015799;Unigene0019978;Unigene0025898;Unigene0025899;Unigene0030462;Unigene0036671;Unigene0038601;Unigene0038602;Unigene0039248	K02552+K14760+K01661+K01904+K02548+K02548+K01904+K14759+K02552+K02552+K01661
Metabolism	Metabolism of terpenoids and polyketides	Sesquiterpenoid and triterpenoid biosynthesis	9	43	0.0004283893	5.729707e-03	ko00909	Unigene0004689;Unigene0010351;Unigene0022471;Unigene0023380;Unigene0027205;Unigene0027958;Unigene0030984;Unigene0036465;Unigene0049442	K15472+K15472+K15813+K00511+K00511+K15472+K15472+K00801+K15472
Metabolism	Amino acid metabolism	Phenylalanine metabolism	11	65	0.000703605	8.365082e-03	ko00360	Unigene0004486;Unigene0005709;Unigene0008561;Unigene0010904;Unigene0011051;Unigene0015322;Unigene0019978;Unigene0023940;Unigene0030462;Unigene0036638;Unigene0046747	K10775+K00276+K00588+K15849+K10775+K00276+K01904+K10775+K01904+K10775+K00276
Metabolism	Biosynthesis of other secondary metabolites	Stilbenoid, diarylheptanoid and gingerol biosynthesis	8	38	0.000856124	9.160527e-03	ko00945	Unigene0005195;Unigene0005550;Unigene0008561;Unigene0008659;Unigene0014082;Unigene0018935;Unigene0030978;Unigene0043161	K09754+K00517+K00588+K00517+K13065+K13065+K13065+K13065
Metabolism	Biosynthesis of other secondary metabolites	Anthocyanin biosynthesis	4	10	0.001421988	1.383207e-02	ko00942	Unigene0014273;Unigene0014818;Unigene0025582;Unigene0038170	K12937+K12937+K17193+K12937
Metabolism	Metabolism of terpenoids and polyketides	Terpenoid backbone biosynthesis	12	84	0.001909508	1.702645e-02	ko00900	Unigene0004442;Unigene0005316;Unigene0015158;Unigene0017811;Unigene0017845;Unigene0024404;Unigene0025207;Unigene0031653;Unigene0031976;Unigene0036689;Unigene0038234;Unigene0046177	K01662+K00021+K01662+K00626+K00099+K00021+K03526+K00787+K01823+K01662+K01597+K13789
Metabolism	Metabolism of terpenoids and polyketides	Limonene and pinene degradation	5	18	0.002260287	1.742740e-02	ko00903	Unigene0004927;Unigene0005550;Unigene0008659;Unigene0014173;Unigene0034107	K00128+K00517+K00517+K00128+K00128
Metabolism	Carbohydrate metabolism	Starch and sucrose metabolism	28	290	0.00228022	1.742740e-02	ko00500	Unigene0001298;Unigene0001326;Unigene0003944;Unigene0004729;Unigene0006537;Unigene0010847;Unigene0016441;Unigene0018137;Unigene0020394;Unigene0022815;Unigene0026112;Unigene0026113;Unigene0026874;Unigene0027817;Unigene0031490;Unigene0032048;Unigene0032466;Unigene0033640;Unigene0035462;Unigene0035464;Unigene0035529;Unigene0035770;Unigene0036089;Unigene0037022;Unigene0043517;Unigene0043818;Unigene00…	K00695+K01188+K00847+K00844+K01051+K15920+K19356+K01087+K01051+K01051+K01051+K01051+K01051+K01188+K01087+K01188+K01188+K01188+K01513+K01513+K01188+K01188+K13648+K01087+K01213+K01188+K01051+K01087
Metabolism	Lipid metabolism	Linoleic acid metabolism	4	15	0.007430913	5.300718e-02	ko00591	Unigene0003926;Unigene0028462;Unigene0036911;Unigene0038656	K01047+K15718+K15718+K00454
Metabolism	Metabolism of other amino acids	beta-Alanine metabolism	10	77	0.008786751	5.860751e-02	ko00410	Unigene0003687;Unigene0004927;Unigene0005709;Unigene0014173;Unigene0015322;Unigene0020628;Unigene0020629;Unigene0034107;Unigene0038186;Unigene0046747	K00128+K00128+K00276+K00128+K00276+K01580+K01580+K00128+K13366+K00276
Metabolism	Metabolism of other amino acids	Glutathione metabolism	15	140	0.009311473	5.860751e-02	ko00480	Unigene0002671;Unigene0003610;Unigene0003972;Unigene0023513;Unigene0024475;Unigene0028527;Unigene0031636;Unigene0032852;Unigene0033468;Unigene0035325;Unigene0036835;Unigene0036839;Unigene0041641;Unigene0041642;Unigene0041644	K00799+K00434+K00036+K00799+K00434+K00033+K00799+K00434+K00799+K10808+K00799+K00799+K00799+K00799+K00799
Metabolism	Amino acid metabolism	Tyrosine metabolism	9	67	0.01020589	6.066835e-02	ko00350	Unigene0004466;Unigene0005709;Unigene0010904;Unigene0015322;Unigene0036503;Unigene0038516;Unigene0038815;Unigene0045413;Unigene0046747	K00422+K00276+K15849+K00276+K00422+K00422+K00422+K01592+K00276
Metabolism	Amino acid metabolism	Arginine and proline metabolism	11	93	0.01219175	6.647038e-02	ko00330	Unigene0003687;Unigene0004927;Unigene0014173;Unigene0027733;Unigene0034107;Unigene0035419;Unigene0036302;Unigene0038186;Unigene0044027;Unigene0044651;Unigene0045198	K00128+K00128+K00128+K10536+K00128+K10536+K01611+K13366+K01583+K00472+K00472
Metabolism	Metabolism of terpenoids and polyketides	Diterpenoid biosynthesis	6	36	0.01242437	6.647038e-02	ko00904	Unigene0007052;Unigene0008671;Unigene0012668;Unigene0026489;Unigene0037850;Unigene0044638	K04120+K17982+K04125+K04125+K04123+K04124
Metabolism	Biosynthesis of other secondary metabolites	Tropane, piperidine and pyridine alkaloid biosynthesis	5	27	0.01420346	7.237001e-02	ko00960	Unigene0005709;Unigene0010904;Unigene0015322;Unigene0018105;Unigene0046747	K00276+K15849+K00276+K08081+K00276
Metabolism	Carbohydrate metabolism	Pyruvate metabolism	15	155	0.02207599	1.073696e-01	ko00620	Unigene0003687;Unigene0004927;Unigene0005012;Unigene0008335;Unigene0014173;Unigene0015016;Unigene0017811;Unigene0022810;Unigene0022963;Unigene0024710;Unigene0025858;Unigene0026475;Unigene0034107;Unigene0039846;Unigene0043127	K00128+K00128+K02160+K00026+K00128+K02160+K00626+K00162+K00873+K00873+K01610+K01638+K00128+K00029+K00873
Metabolism	Metabolism of terpenoids and polyketides	Zeatin biosynthesis	6	42	0.02544308	1.183656e-01	ko00908	Unigene0008740;Unigene0013202;Unigene0017957;Unigene0019027;Unigene0030932;Unigene0048864	K13495+K13495+K10717+K00279+K13495+K10760
Metabolism	Metabolism of other amino acids	Cyanoamino acid metabolism	8	66	0.02660488	1.186134e-01	ko00460	Unigene0001326;Unigene0027817;Unigene0032048;Unigene0032466;Unigene0033640;Unigene0035529;Unigene0035770;Unigene0043818	K01188+K01188+K01188+K01188+K01188+K01188+K01188+K01188
Metabolism	Carbohydrate metabolism	Amino sugar and nucleotide sugar metabolism	20	234	0.03095623	1.286680e-01	ko00520	Unigene0002331;Unigene0003242;Unigene0003944;Unigene0003967;Unigene0004729;Unigene0005188;Unigene0010847;Unigene0015235;Unigene0022050;Unigene0022515;Unigene0025262;Unigene0028877;Unigene0030190;Unigene0031714;Unigene0032564;Unigene0033234;Unigene0036089;Unigene0042426;Unigene0042429;Unigene0048481	K01183+K01183+K00847+K01183+K00844+K13379+K15920+K13379+K01183+K00966+K12450+K01183+K12373+K01183+K00326+K01183+K13648+K01183+K01183+K01183
Metabolism	Biosynthesis of other secondary metabolites	Flavonoid biosynthesis	6	44	0.03126512	1.286680e-01	ko00941	Unigene0005195;Unigene0008561;Unigene0014082;Unigene0018935;Unigene0030978;Unigene0043161	K09754+K00588+K13065+K13065+K13065+K13065
Metabolism	Amino acid metabolism	Tryptophan metabolism	8	69	0.0336537	1.333684e-01	ko00380	Unigene0003687;Unigene0004927;Unigene0014173;Unigene0017811;Unigene0034107;Unigene0037227;Unigene0043473;Unigene0048508	K00128+K00128+K00128+K00626+K00128+K11820+K07408+K11816
Metabolism	Amino acid metabolism	Valine, leucine and isoleucine degradation	9	87	0.04737237	1.810301e-01	ko00280	Unigene0003687;Unigene0004927;Unigene0014173;Unigene0017811;Unigene0024613;Unigene0025685;Unigene0028471;Unigene0034107;Unigene0038530	K00128+K00128+K00128+K00626+K18660+K00827+K00826+K00128+K00826
Metabolism	Carbohydrate metabolism	Ascorbate and aldarate metabolism	7	64	0.05908632	2.180081e-01	ko00053	Unigene0003610;Unigene0003687;Unigene0004927;Unigene0014173;Unigene0024475;Unigene0032852;Unigene0034107	K00434+K00128+K00128+K00128+K00434+K00434+K00128
Genetic Information Processing	Replication and repair	Mismatch repair	7	65	0.06326011	2.256277e-01	ko03430	Unigene0015539;Unigene0021208;Unigene0023250;Unigene0023251;Unigene0032742;Unigene0040366;Unigene0044679	K10739+K07466+K10746+K10746+K08737+K07466+K04802
Metabolism	Amino acid metabolism	Lysine degradation	6	57	0.08962943	3.093661e-01	ko00310	Unigene0003687;Unigene0004927;Unigene0010073;Unigene0014173;Unigene0017811;Unigene0034107	K00128+K00128+K11420+K00128+K00626+K00128
Metabolism	Energy metabolism	Photosynthesis	6	59	0.1018311	3.404977e-01	ko00195	Unigene0000044;Unigene0007379;Unigene0007533;Unigene0011243;Unigene0019069;Unigene0023811	K14332+K02701+K03542+K02698+K02695+K02693
Genetic Information Processing	Replication and repair	Base excision repair	6	62	0.1216716	3.945109e-01	ko03410	Unigene0021304;Unigene0022417;Unigene0032704;Unigene0038718;Unigene0043314;Unigene0044679	K02324+K10798+K01246+K04799+K10802+K04802
Metabolism	Energy metabolism	Nitrogen metabolism	6	63	0.1286805	4.049651e-01	ko00910	Unigene0001347;Unigene0015467;Unigene0017683;Unigene0022420;Unigene0022428;Unigene0036259	K01915+K00261+K10534+K02575+K01915+K01674
Metabolism	Metabolism of cofactors and vitamins	Thiamine metabolism	3	24	0.140902	4.264910e-01	ko00730	Unigene0004442;Unigene0015158;Unigene0036689	K01662+K01662+K01662
Metabolism	Amino acid metabolism	Glycine, serine and threonine metabolism	8	95	0.1474782	4.264910e-01	ko00260	Unigene0003144;Unigene0005709;Unigene0013665;Unigene0015322;Unigene0025685;Unigene0025779;Unigene0045520;Unigene0046747	K01834+K00276+K15893+K00276+K00827+K01754+K15919+K00276
Metabolism	Amino acid metabolism	Alanine, aspartate and glutamate metabolism	8	95	0.1474782	4.264910e-01	ko00250	Unigene0001347;Unigene0014761;Unigene0015467;Unigene0020628;Unigene0020629;Unigene0022428;Unigene0025685;Unigene0027364	K01915+K01953+K00261+K01580+K01580+K01915+K00827+K01953
Metabolism	Amino acid metabolism	Histidine metabolism	5	52	0.1533047	4.316738e-01	ko00340	Unigene0003687;Unigene0004927;Unigene0014173;Unigene0033643;Unigene0034107	K00128+K00128+K00128+K00765+K00128
Metabolism	Lipid metabolism	Glycerolipid metabolism	9	112	0.1586663	4.353152e-01	ko00561	Unigene0001173;Unigene0003687;Unigene0004927;Unigene0008348;Unigene0014173;Unigene0023680;Unigene0034107;Unigene0036172;Unigene0050803	K13508+K00128+K00128+K13513+K00128+K13508+K00128+K00679+K13508
Metabolism	Carbohydrate metabolism	Glycolysis / Gluconeogenesis	17	240	0.164072	4.388926e-01	ko00010	Unigene0003047;Unigene0003144;Unigene0003687;Unigene0004304;Unigene0004729;Unigene0004927;Unigene0004933;Unigene0014173;Unigene0022810;Unigene0022963;Unigene0024710;Unigene0025858;Unigene0026447;Unigene0027106;Unigene0034107;Unigene0042967;Unigene0043127	K01689+K01834+K00128+K01623+K00844+K00128+K01689+K00128+K00162+K00873+K00873+K01610+K01785+K01792+K00128+K01785+K00873
Metabolism	Metabolism of terpenoids and polyketides	Monoterpenoid biosynthesis	3	28	0.1953507	4.792287e-01	ko00902	Unigene0009856;Unigene0034382;Unigene0047329	K15086+K18108+K15086
Metabolism	Metabolism of cofactors and vitamins	Pantothenate and CoA biosynthesis	4	42	0.1954887	4.792287e-01	ko00770	Unigene0028471;Unigene0035462;Unigene0035464;Unigene0038530	K00826+K01513+K01513+K00826
Metabolism	Metabolism of other amino acids	Taurine and hypotaurine metabolism	2	15	0.1965057	4.792287e-01	ko00430	Unigene0020628;Unigene0020629	K01580+K01580
Metabolism	Lipid metabolism	Glycerophospholipid metabolism	12	166	0.197066	4.792287e-01	ko00564	Unigene0001173;Unigene0003926;Unigene0008348;Unigene0019017;Unigene0022913;Unigene0023216;Unigene0023680;Unigene0026741;Unigene0026742;Unigene0031273;Unigene0044758;Unigene0050803	K13508+K01047+K13513+K18696+K06130+K01114+K13508+K01115+K01115+K00006+K13333+K13508
Metabolism	Amino acid metabolism	Phenylalanine, tyrosine and tryptophan biosynthesis	5	58	0.2096067	4.983982e-01	ko00400	Unigene0001561;Unigene0003961;Unigene0008663;Unigene0010904;Unigene0025125	K15227+K01626+K05359+K15849+K00800
Metabolism	Lipid metabolism	Ether lipid metabolism	4	48	0.2667995	5.895642e-01	ko00565	Unigene0003926;Unigene0023216;Unigene0026741;Unigene0026742	K01047+K01114+K01115+K01115
Metabolism	Metabolism of cofactors and vitamins	Vitamin B6 metabolism	2	19	0.2789622	5.895642e-01	ko00750	Unigene0050834;Unigene0050835	K13248+K13248
Metabolism	Metabolism of cofactors and vitamins	Nicotinate and nicotinamide metabolism	3	34	0.2841032	5.895642e-01	ko00760	Unigene0033510;Unigene0035462;Unigene0035464	K18551+K01513+K01513
Metabolism	Amino acid metabolism	Valine, leucine and isoleucine biosynthesis	3	34	0.2841032	5.895642e-01	ko00290	Unigene0025779;Unigene0028471;Unigene0038530	K01754+K00826+K00826
Metabolism	Global and Overview	Carbon metabolism	29	473	0.2848363	5.895642e-01	ko01200	Unigene0003047;Unigene0003144;Unigene0003972;Unigene0004304;Unigene0004729;Unigene0004933;Unigene0005012;Unigene0008335;Unigene0011394;Unigene0013665;Unigene0015016;Unigene0015467;Unigene0017811;Unigene0022810;Unigene0022963;Unigene0024710;Unigene0025779;Unigene0025858;Unigene0026475;Unigene0028527;Unigene0031038;Unigene0031258;Unigene0031259;Unigene0031260;Unigene0039846;Unigene0043127;Unigene00…	K01689+K01834+K00036+K01623+K00844+K01689+K02160+K00026+K00616+K15893+K02160+K00261+K00626+K00162+K00873+K00873+K01754+K01610+K01638+K00033+K00615+K01602+K01602+K01602+K00029+K00873+K15919+K05298+K00616
Metabolism	Glycan biosynthesis and metabolism	Glycosphingolipid biosynthesis - ganglio series	1	6	0.2865172	5.895642e-01	ko00604	Unigene0030190	K12373
Metabolism	Biosynthesis of other secondary metabolites	Glucosinolate biosynthesis	1	6	0.2865172	5.895642e-01	ko00966	Unigene0037227	K11820
Metabolism	Glycan biosynthesis and metabolism	Glycosaminoglycan degradation	2	20	0.2996407	6.049350e-01	ko00531	Unigene0002388;Unigene0030190	K07964+K12373
Metabolism	Carbohydrate metabolism	Glyoxylate and dicarboxylate metabolism	10	151	0.312137	6.184937e-01	ko00630	Unigene0001347;Unigene0008335;Unigene0013665;Unigene0017811;Unigene0022428;Unigene0026475;Unigene0031258;Unigene0031259;Unigene0031260;Unigene0045520	K01915+K00026+K15893+K00626+K01915+K01638+K01602+K01602+K01602+K15919
Metabolism	Lipid metabolism	Fatty acid elongation	4	53	0.3292651	6.200560e-01	ko00062	Unigene0017908;Unigene0017909;Unigene0019561;Unigene0043228	K15397+K15397+K15397+K15397
Metabolism	Carbohydrate metabolism	Butanoate metabolism	3	37	0.3298209	6.200560e-01	ko00650	Unigene0017811;Unigene0020628;Unigene0020629	K00626+K01580+K01580
Metabolism	Lipid metabolism	Fatty acid degradation	6	86	0.3303102	6.200560e-01	ko00071	Unigene0003687;Unigene0004927;Unigene0014173;Unigene0017811;Unigene0034107;Unigene0045410	K00128+K00128+K00128+K00626+K00128+K01897
Metabolism	Energy metabolism	Carbon fixation in photosynthetic organisms	9	138	0.3421	6.311155e-01	ko00710	Unigene0004304;Unigene0008335;Unigene0025858;Unigene0031038;Unigene0031258;Unigene0031259;Unigene0031260;Unigene0039846;Unigene0049450	K01623+K00026+K01610+K00615+K01602+K01602+K01602+K00029+K05298
Metabolism	Glycan biosynthesis and metabolism	Other types of O-glycan biosynthesis	1	9	0.3974001	7.207087e-01	ko00514	Unigene0035167	K00735
Metabolism	Global and Overview	Biosynthesis of amino acids	22	380	0.4223376	7.427854e-01	ko01230	Unigene0001347;Unigene0001561;Unigene0003047;Unigene0003144;Unigene0003961;Unigene0004304;Unigene0004933;Unigene0008663;Unigene0010904;Unigene0011394;Unigene0011420;Unigene0022428;Unigene0022963;Unigene0024710;Unigene0025125;Unigene0025779;Unigene0028471;Unigene0031038;Unigene0033643;Unigene0038530;Unigene0043127;Unigene0050317	K01915+K15227+K01689+K01834+K01626+K01623+K01689+K05359+K15849+K00616+K00789+K01915+K00873+K00873+K00800+K01754+K00826+K00615+K00765+K00826+K00873+K00616
Metabolism	Lipid metabolism	alpha-Linolenic acid metabolism	4	61	0.4299965	7.427854e-01	ko00592	Unigene0003926;Unigene0029467;Unigene0038656;Unigene0049897	K01047+K10525+K00454+K08241
Metabolism	Lipid metabolism	Synthesis and degradation of ketone bodies	1	10	0.430399	7.427854e-01	ko00072	Unigene0017811	K00626
Metabolism	Carbohydrate metabolism	Galactose metabolism	7	120	0.4865659	8.263897e-01	ko00052	Unigene0004729;Unigene0026447;Unigene0032550;Unigene0039760;Unigene0039761;Unigene0039762;Unigene0042967	K00844+K01785+K06617+K06617+K06617+K06617+K01785
Metabolism	Amino acid metabolism	Cysteine and methionine metabolism	9	158	0.4996338	8.340793e-01	ko00270	Unigene0008335;Unigene0011420;Unigene0011432;Unigene0025645;Unigene0025685;Unigene0028471;Unigene0035036;Unigene0036302;Unigene0038530	K00026+K00789+K01762+K08967+K00827+K00826+K00558+K01611+K00826
Metabolism	Global and Overview	Fatty acid metabolism	9	160	0.5150414	8.340793e-01	ko01212	Unigene0005012;Unigene0015016;Unigene0017811;Unigene0019050;Unigene0029726;Unigene0036429;Unigene0036430;Unigene0040759;Unigene0045410	K02160+K02160+K00626+K10257+K00507+K00507+K00507+K00507+K01897
Metabolism	Nucleotide metabolism	Purine metabolism	12	217	0.5275754	8.340793e-01	ko00230	Unigene0019429;Unigene0021304;Unigene0022009;Unigene0022722;Unigene0022963;Unigene0024710;Unigene0025570;Unigene0034779;Unigene0035325;Unigene0035462;Unigene0035464;Unigene0043127	K02321+K02324+K00860+K02684+K00873+K00873+K02685+K02320+K10808+K01513+K01513+K00873
Metabolism	Lipid metabolism	Biosynthesis of unsaturated fatty acids	5	88	0.5311314	8.340793e-01	ko01040	Unigene0019050;Unigene0029726;Unigene0036429;Unigene0036430;Unigene0040759	K10257+K00507+K00507+K00507+K00507
Metabolism	Carbohydrate metabolism	Propanoate metabolism	3	51	0.5339571	8.340793e-01	ko00640	Unigene0005012;Unigene0015016;Unigene0017811	K02160+K02160+K00626
Metabolism	Nucleotide metabolism	Pyrimidine metabolism	9	163	0.5378642	8.340793e-01	ko00240	Unigene0002978;Unigene0012855;Unigene0019429;Unigene0021304;Unigene0022722;Unigene0025570;Unigene0034779;Unigene0035325;Unigene0039933	K00384+K01489+K02321+K02324+K02684+K02685+K02320+K10808+K01520
Metabolism	Carbohydrate metabolism	Fructose and mannose metabolism	6	109	0.5536503	8.460338e-01	ko00051	Unigene0003944;Unigene0004304;Unigene0004729;Unigene0018561;Unigene0022515;Unigene0029331	K00847+K01623+K00844+K00008+K00966+K19355
Genetic Information Processing	Folding, sorting and degradation	Protein export	5	91	0.5613869	8.460338e-01	ko03060	Unigene0006843;Unigene0006882;Unigene0023531;Unigene0029214;Unigene0034804	K09490+K09490+K09490+K09490+K09648
Metabolism	Energy metabolism	Sulfur metabolism	3	54	0.5731904	8.518246e-01	ko00920	Unigene0022009;Unigene0022320;Unigene0032620	K00860+K05907+K17725
Metabolism	Glycan biosynthesis and metabolism	Glycosphingolipid biosynthesis - globo series	1	16	0.5937918	8.673440e-01	ko00603	Unigene0030190	K12373
Metabolism	Glycan biosynthesis and metabolism	Other glycan degradation	2	37	0.6087354	8.673440e-01	ko00511	Unigene0000725;Unigene0030190	K01206+K12373
Metabolism	Carbohydrate metabolism	Pentose phosphate pathway	6	116	0.6152493	8.673440e-01	ko00030	Unigene0003972;Unigene0004304;Unigene0011394;Unigene0028527;Unigene0031038;Unigene0050317	K00036+K01623+K00616+K00033+K00615+K00616
Genetic Information Processing	Replication and repair	Non-homologous end-joining	1	17	0.6160574	8.673440e-01	ko03450	Unigene0038718	K04799
Genetic Information Processing	Replication and repair	Homologous recombination	4	78	0.6244105	8.676873e-01	ko03440	Unigene0015539;Unigene0021208;Unigene0033232;Unigene0040366	K10739+K07466+K10875+K07466
Metabolism	Metabolism of terpenoids and polyketides	Carotenoid biosynthesis	3	60	0.6452106	8.678918e-01	ko00906	Unigene0003843;Unigene0012386;Unigene0047128	K17911+K09840+K09843
Genetic Information Processing	Replication and repair	Nucleotide excision repair	5	100	0.6457628	8.678918e-01	ko03420	Unigene0015539;Unigene0021208;Unigene0021304;Unigene0040366;Unigene0044679	K10739+K07466+K02324+K07466+K04802
Metabolism	Carbohydrate metabolism	Citrate cycle (TCA cycle)	5	101	0.6544854	8.678918e-01	ko00020	Unigene0008335;Unigene0022810;Unigene0025858;Unigene0028816;Unigene0028851	K00026+K00162+K01610+K01648+K01648
Metabolism	Lipid metabolism	Arachidonic acid metabolism	1	19	0.6570022	8.678918e-01	ko00590	Unigene0003926	K01047
Metabolism	Lipid metabolism	Steroid biosynthesis	3	62	0.6672215	8.706427e-01	ko00100	Unigene0023380;Unigene0027205;Unigene0036465	K00511+K00511+K00801
Metabolism	Carbohydrate metabolism	Inositol phosphate metabolism	5	105	0.6879867	8.869226e-01	ko00562	Unigene0006373;Unigene0022615;Unigene0023216;Unigene0024993;Unigene0042832	K00913+K00889+K01114+K05857+K01858
Metabolism	Amino acid metabolism	Arginine biosynthesis	3	65	0.6983435	8.895566e-01	ko00220	Unigene0001347;Unigene0015467;Unigene0022428	K01915+K00261+K01915
Metabolism	Lipid metabolism	Fatty acid biosynthesis	3	72	0.7622856	9.595830e-01	ko00061	Unigene0005012;Unigene0015016;Unigene0045410	K02160+K02160+K01897
Metabolism	Glycan biosynthesis and metabolism	N-Glycan biosynthesis	2	57	0.8269769	1.000000e+00	ko00510	Unigene0004512;Unigene0046011	K00737+K01231
Environmental Information Processing	Signal transduction	Phosphatidylinositol signaling system	5	130	0.8467338	1.000000e+00	ko04070	Unigene0006373;Unigene0010431;Unigene0022615;Unigene0024993;Unigene0050557	K00913+K02183+K00889+K05857+K02183
Metabolism	Metabolism of terpenoids and polyketides	Brassinosteroid biosynthesis	1	35	0.8610061	1.000000e+00	ko00905	Unigene0031056	K09587
Environmental Information Processing	Signal transduction	Plant hormone signal transduction	14	326	0.8614788	1.000000e+00	ko04075	Unigene0003971;Unigene0004493;Unigene0004838;Unigene0013335;Unigene0015457;Unigene0019720;Unigene0024024;Unigene0025052;Unigene0025710;Unigene0030834;Unigene0030897;Unigene0045646;Unigene0048345;Unigene0049767	K13464+K14505+K14432+K14497+K14497+K14504+K13946+K14487+K14508+K14486+K14431+K13422+K14516+K14516
Metabolism	Global and Overview	2-Oxocarboxylic acid metabolism	3	89	0.8725558	1.000000e+00	ko01210	Unigene0028471;Unigene0037227;Unigene0038530	K00826+K11820+K00826
Genetic Information Processing	Translation	Aminoacyl-tRNA biosynthesis	2	70	0.902604	1.000000e+00	ko00970	Unigene0010172;Unigene0046796	K01868+K01893
Metabolism	Lipid metabolism	Sphingolipid metabolism	1	45	0.9210481	1.000000e+00	ko00600	Unigene0040648	K12349
Metabolism	Metabolism of other amino acids	Selenocompound metabolism	1	46	0.9253929	1.000000e+00	ko00450	Unigene0002978	K00384
Metabolism	Metabolism of cofactors and vitamins	Porphyrin and chlorophyll metabolism	1	53	0.9498112	1.000000e+00	ko00860	Unigene0033618	K00218
Organismal Systems	Environmental adaptation	Plant-pathogen interaction	15	397	0.9553351	1.000000e+00	ko04626	Unigene0003873;Unigene0010431;Unigene0017760;Unigene0018337;Unigene0019874;Unigene0021002;Unigene0023605;Unigene0030489;Unigene0033577;Unigene0035084;Unigene0045131;Unigene0049354;Unigene0050521;Unigene0050557;Unigene0050948	K13425+K02183+K13412+K13456+K13448+K13448+K13459+K13448+K13412+K09487+K13413+K13448+K13420+K02183+K13448
Cellular Processes	Transport and catabolism	Regulation of autophagy	1	61	0.9681119	1.000000e+00	ko04140	Unigene0024928	K07198
Cellular Processes	Transport and catabolism	Peroxisome	4	160	0.9784779	1.000000e+00	ko04146	Unigene0022355;Unigene0027072;Unigene0044184;Unigene0045410	K04564+K13347+K13356+K01897
Metabolism	Energy metabolism	Oxidative phosphorylation	7	261	0.9905846	1.000000e+00	ko00190	Unigene0008812;Unigene0022366;Unigene0036192;Unigene0037657;Unigene0037799;Unigene0039258;Unigene0042729	K02261+K01535+K03935+K03880+K03883+K03881+K01507
Cellular Processes	Transport and catabolism	Phagosome	3	164	0.9949038	1.000000e+00	ko04145	Unigene0005473;Unigene0020270;Unigene0021586	K07374+K07375+K04392
Genetic Information Processing	Folding, sorting and degradation	RNA degradation	3	171	0.9963209	1.000000e+00	ko03018	Unigene0003047;Unigene0004933;Unigene0031603	K01689+K01689+K12617
Cellular Processes	Transport and catabolism	Endocytosis	6	260	0.996461	1.000000e+00	ko04144	Unigene0004712;Unigene0013119;Unigene0015612;Unigene0022615;Unigene0026741;Unigene0026742	K19476+K07937+K12486+K00889+K01115+K01115
Genetic Information Processing	Translation	mRNA surveillance pathway	1	190	0.9999802	1.000000e+00	ko03015	Unigene0028792	K14411
Genetic Information Processing	Folding, sorting and degradation	Ubiquitin mediated proteolysis	1	190	0.9999802	1.000000e+00	ko04120	Unigene0007219	K10144
Genetic Information Processing	Folding, sorting and degradation	Protein processing in endoplasmic reticulum	5	348	0.9999808	1.000000e+00	ko04141	Unigene0006843;Unigene0006882;Unigene0023531;Unigene0029214;Unigene0035084	K09490+K09490+K09490+K09490+K09487
Genetic Information Processing	Translation	RNA transport	2	287	0.9999987	1.000000e+00	ko03013	Unigene0003269;Unigene0038249	K03231+K03231
Genetic Information Processing	Transcription	Spliceosome	1	281	0.9999999	1.000000e+00	ko03040	Unigene0016214	K12897
Genetic Information Processing	Translation	Ribosome	8	626	1	1.000000e+00	ko03010	Unigene0000121;Unigene0001050;Unigene0009662;Unigene0018053;Unigene0020534;Unigene0039538;Unigene0043454;Unigene0050556	K02866+K02982+K02955+K02872+K02882+K02952+K02925+K02932
