# Supplementary material for: Comparative transcriptome analyses revealed differential strategies of roots and leaves from methyl jasmonate treatment Baphicacanthus cusia (Nees) Bremek and differentially expressed genes involved in tryptophan biosynthesis
Source: PLoS One. 2019 Mar 13;14(3):e0212863. doi: 10.1371/journal.pone.0212863 (PMC6415880; doi:10.1371/journal.pone.0212863)
Supplement: S4 Table — (XLS) [file pone.0212863.s004.xls]

KEGG_A_class	KEGG_B_class	Pathway	CR-VS-TR (948)	All (7350)	Pvalue	Qvalue	Pathway ID	Genes	KOs
Metabolism	Metabolism of terpenoids and polyketides	Sesquiterpenoid and triterpenoid biosynthesis	18	43	2.124611e-06	0.0002570779	ko00909	Unigene0003255;Unigene0004689;Unigene0005386;Unigene0010351;Unigene0012622;Unigene0015593;Unigene0015594;Unigene0023380;Unigene0024701;Unigene0027205;Unigene0027361;Unigene0027959;Unigene0030984;Unigene0032508;Unigene0032509;Unigene0036465;Unigene0039178;Unigene0050746	K00511+K15472+K15803+K15472+K15472+K15472+K15472+K00511+K00511+K00511+K14182+K15472+K15472+K14182+K14182+K00801+K15803+K15803
Metabolism	Energy metabolism	Photosynthesis - antenna proteins	11	19	4.375301e-06	0.0002647057	ko00196	Unigene0001320;Unigene0001418;Unigene0003243;Unigene0003317;Unigene0006163;Unigene0007952;Unigene0021155;Unigene0040806;Unigene0040807;Unigene0043241;Unigene0045456	K08908+K08912+K08907+K08910+K08912+K08914+K08913+K08912+K08912+K08917+K08909
Metabolism	Biosynthesis of other secondary metabolites	Phenylpropanoid biosynthesis	44	204	0.0003299981	0.0133099234	ko00940	Unigene0002358;Unigene0002485;Unigene0002731;Unigene0002929;Unigene0003852;Unigene0004641;Unigene0005962;Unigene0007382;Unigene0008124;Unigene0009886;Unigene0011230;Unigene0011988;Unigene0013585;Unigene0013877;Unigene0016465;Unigene0016835;Unigene0018109;Unigene0019439;Unigene0020045;Unigene0020796;Unigene0022097;Unigene0023193;Unigene0027071;Unigene0027147;Unigene0027241;Unigene0030234;Unigene00…	K05350+K05350+K12355+K13065+K00430+K00430+K00588+K01904+K00430+K13065+K00430+K00430+K00430+K00430+K00430+K00588+K00430+K05349+K00430+K09753+K00083+K12355+K00430+K00430+K00083+K01904+K01904+K13065+K05349+K01188+K05350+K00430+K00430+K01188+K01188+K01188+K00083+K00430+K00430+K00083+K00083+K00083+K01904+K00430
Metabolism	Lipid metabolism	Steroid biosynthesis	17	62	0.00165954	0.0502010850	ko00100	Unigene0003192;Unigene0003255;Unigene0007361;Unigene0015368;Unigene0017385;Unigene0023380;Unigene0024692;Unigene0024701;Unigene0027205;Unigene0036465;Unigene0037329;Unigene0037330;Unigene0043929;Unigene0045536;Unigene0045700;Unigene0047300;Unigene0047803	K01853+K00511+K01052+K14423+K01853+K00511+K01853+K00511+K00511+K00801+K01853+K01853+K14424+K00559+K09829+K14424+K01853
Metabolism	Biosynthesis of other secondary metabolites	Glucosinolate biosynthesis	4	6	0.003324943	0.0803374660	ko00966	Unigene0006577;Unigene0012553;Unigene0024154;Unigene0037227	K12153+K12153+K15741+K11820
Metabolism	Carbohydrate metabolism	Pentose and glucuronate interconversions	26	120	0.00486099	0.0803374660	ko00040	Unigene0003038;Unigene0003833;Unigene0005422;Unigene0006537;Unigene0006747;Unigene0014124;Unigene0014504;Unigene0015560;Unigene0017362;Unigene0020719;Unigene0020720;Unigene0022204;Unigene0022603;Unigene0022692;Unigene0022907;Unigene0024726;Unigene0026113;Unigene0026171;Unigene0026387;Unigene0026655;Unigene0026656;Unigene0026874;Unigene0026875;Unigene0026876;Unigene0036912;Unigene0043320	K00128+K01051+K01728+K01051+K00012+K01728+K00854+K01051+K01728+K00011+K00011+K01051+K00012+K01728+K01184+K00963+K01051+K01213+K01728+K01728+K01728+K01051+K01051+K01051+K01728+K01728
Metabolism	Energy metabolism	Nitrogen metabolism	16	63	0.005172256	0.0803374660	ko00910	Unigene0001438;Unigene0002645;Unigene0003744;Unigene0004079;Unigene0004510;Unigene0015467;Unigene0016812;Unigene0017683;Unigene0017733;Unigene0022420;Unigene0043878;Unigene0044556;Unigene0045405;Unigene0046183;Unigene0046203;Unigene0048244	K02575+K00261+K01915+K02575+K00366+K00261+K01673+K10534+K01674+K02575+K01915+K01915+K01915+K01674+K01674+K01674
Genetic Information Processing	Translation	Ribosome	102	626	0.005815475	0.0803374660	ko03010	Unigene0000734;Unigene0000920;Unigene0001201;Unigene0003181;Unigene0005428;Unigene0005503;Unigene0005524;Unigene0005659;Unigene0005867;Unigene0006038;Unigene0006174;Unigene0006295;Unigene0006314;Unigene0006402;Unigene0006798;Unigene0006917;Unigene0006920;Unigene0007057;Unigene0007398;Unigene0007701;Unigene0007790;Unigene0008198;Unigene0008393;Unigene0008416;Unigene0009066;Unigene0009130;Unigene00…	K02946+K02989+K02976+K02872+K02908+K02932+K02920+K02953+K02984+K02936+K02964+K02943+K02885+K02898+K02932+K02940+K02889+K02896+K02951+K02984+K02947+K02905+K02997+K02929+K02873+K02975+K02942+K02880+K02925+K02942+K02934+K02912+K02910+K02973+K02868+K02901+K02949+K02997+K02984+K02991+K02947+K02866+K02958+K02934+K02866+K02987+K02985+K02969+K02938+K02941+K02987+K02998+K02981+K02960+K02974+K02942+K02921+…
Metabolism	Metabolism of other amino acids	Glutathione metabolism	29	140	0.005975514	0.0803374660	ko00480	Unigene0001063;Unigene0001150;Unigene0001803;Unigene0002817;Unigene0003475;Unigene0003610;Unigene0004739;Unigene0005539;Unigene0006372;Unigene0007488;Unigene0007579;Unigene0008816;Unigene0009284;Unigene0011160;Unigene0018957;Unigene0020419;Unigene0020899;Unigene0023513;Unigene0025089;Unigene0026238;Unigene0030449;Unigene0032852;Unigene0033202;Unigene0041641;Unigene0041642;Unigene0041647;Unigene00…	K00383+K00432+K00383+K00432+K00799+K00434+K01581+K00799+K00033+K00036+K00799+K00799+K00033+K00799+K00799+K00033+K00799+K00799+K01581+K00434+K00799+K00434+K00383+K00799+K00799+K00799+K00383+K00799+K00799
Metabolism	Glycan biosynthesis and metabolism	Glycosphingolipid biosynthesis - globo series	6	16	0.01151177	0.1392924170	ko00603	Unigene0001062;Unigene0001945;Unigene0016660;Unigene0021753;Unigene0030190;Unigene0037567	K07407+K12373+K12373+K07407+K12373+K07407
Metabolism	Carbohydrate metabolism	Amino sugar and nucleotide sugar metabolism	42	234	0.01518208	0.1670028800	ko00520	Unigene0001945;Unigene0002727;Unigene0004302;Unigene0005378;Unigene0006747;Unigene0006878;Unigene0009122;Unigene0010847;Unigene0011111;Unigene0013552;Unigene0015235;Unigene0015236;Unigene0015251;Unigene0015252;Unigene0016660;Unigene0017413;Unigene0018914;Unigene0019107;Unigene0019108;Unigene0020402;Unigene0022050;Unigene0022603;Unigene0024153;Unigene0024726;Unigene0025262;Unigene0027389;Unigene00…	K12373+K00621+K00770+K00698+K00012+K00698+K00847+K15920+K13648+K00820+K13379+K13379+K01183+K01183+K12373+K15920+K00820+K01183+K01183+K08679+K01183+K00012+K00621+K00963+K12450+K01784+K01809+K01183+K15920+K12373+K00975+K00975+K01183+K12446+K00698+K00698+K12449+K00698+K01711+K01183+K00698+K01183
Metabolism	Metabolism of cofactors and vitamins	Ubiquinone and other terpenoid-quinone biosynthesis	14	60	0.01826792	0.1842015267	ko00130	Unigene0007382;Unigene0009793;Unigene0015027;Unigene0015383;Unigene0025898;Unigene0025899;Unigene0030234;Unigene0030462;Unigene0036671;Unigene0038601;Unigene0038602;Unigene0039248;Unigene0045181;Unigene0048945	K01904+K03809+K14760+K00815+K02548+K02548+K01904+K01904+K14759+K02552+K02552+K01661+K01904+K00457
Metabolism	Energy metabolism	Oxidative phosphorylation	45	261	0.02390133	0.2224662254	ko00190	Unigene0000016;Unigene0000057;Unigene0001639;Unigene0001685;Unigene0002598;Unigene0002845;Unigene0006678;Unigene0006682;Unigene0006683;Unigene0006684;Unigene0006685;Unigene0006687;Unigene0007564;Unigene0008812;Unigene0009983;Unigene0010189;Unigene0011090;Unigene0012711;Unigene0012842;Unigene0012843;Unigene0014399;Unigene0014464;Unigene0014913;Unigene0015061;Unigene0016977;Unigene0018390;Unigene00…	K01535+K02262+K02262+K02150+K02256+K02133+K02132+K02132+K02132+K02132+K02132+K02132+K02256+K02261+K02152+K01535+K02261+K02132+K02132+K02132+K00412+K02256+K02262+K02132+K02133+K02126+K02136+K01535+K02153+K02133+K02133+K01535+K01507+K02265+K01535+K01535+K02132+K02132+K02267+K02256+K01535+K02256+K02136+K05577+K02265
Metabolism	Carbohydrate metabolism	Starch and sucrose metabolism	49	290	0.02670347	0.2307942764	ko00500	Unigene0001298;Unigene0002358;Unigene0002485;Unigene0003750;Unigene0003833;Unigene0003906;Unigene0003966;Unigene0004302;Unigene0004354;Unigene0004774;Unigene0006537;Unigene0006747;Unigene0009122;Unigene0010847;Unigene0011111;Unigene0014895;Unigene0015280;Unigene0015560;Unigene0017413;Unigene0019439;Unigene0020402;Unigene0022204;Unigene0022603;Unigene0022907;Unigene0024726;Unigene0024751;Unigene00…	K00695+K05350+K05350+K19356+K01051+K19356+K19356+K00770+K01193+K16055+K01051+K00012+K00847+K15920+K13648+K19356+K00695+K01051+K15920+K05349+K08679+K01051+K00012+K01184+K00963+K00700+K00700+K16055+K19356+K01051+K01213+K01051+K01051+K01051+K19356+K00700+K15920+K00975+K00975+K05349+K01188+K19356+K01513+K05350+K16055+K01188+K01188+K01188+K01087
Metabolism	Metabolism of other amino acids	Selenocompound metabolism	11	46	0.02895225	0.2335481500	ko00450	Unigene0004905;Unigene0011701;Unigene0016885;Unigene0016886;Unigene0022160;Unigene0022161;Unigene0024700;Unigene0028937;Unigene0032657;Unigene0048290;Unigene0051184	K00384+K01758+K01760+K01760+K00384+K00384+K00384+K13811+K00384+K01760+K00816
Metabolism	Glycan biosynthesis and metabolism	Glycosphingolipid biosynthesis - ganglio series	3	6	0.03163791	0.2388119189	ko00604	Unigene0001945;Unigene0016660;Unigene0030190	K12373+K12373+K12373
Metabolism	Energy metabolism	Photosynthesis	13	59	0.03489229	0.2388119189	ko00195	Unigene0000044;Unigene0003538;Unigene0005033;Unigene0007379;Unigene0008745;Unigene0011243;Unigene0019069;Unigene0023056;Unigene0023811;Unigene0030075;Unigene0032076;Unigene0046198;Unigene0050584	K14332+K02717+K02699+K02701+K08905+K02698+K02695+K08901+K02693+K02638+K02716+K08902+K02636
Metabolism	Glycan biosynthesis and metabolism	Glycosaminoglycan degradation	6	20	0.03552574	0.2388119189	ko00531	Unigene0001945;Unigene0002388;Unigene0016660;Unigene0028024;Unigene0028025;Unigene0030190	K12373+K07964+K12373+K07964+K07964+K12373
Metabolism	Lipid metabolism	alpha-Linolenic acid metabolism	13	61	0.04450111	0.2785592425	ko00592	Unigene0003926;Unigene0006358;Unigene0011720;Unigene0012697;Unigene0017376;Unigene0023355;Unigene0023715;Unigene0033612;Unigene0034038;Unigene0038660;Unigene0039906;Unigene0039908;Unigene0039909	K01047+K01723+K07513+K07513+K08241+K10527+K07513+K07513+K08241+K00454+K05894+K05894+K05894
Cellular Processes	Transport and catabolism	Phagosome	29	164	0.04604285	0.2785592425	ko04145	Unigene0001685;Unigene0002755;Unigene0002780;Unigene0004224;Unigene0005953;Unigene0006243;Unigene0007671;Unigene0009448;Unigene0009983;Unigene0010013;Unigene0011954;Unigene0012786;Unigene0016321;Unigene0017037;Unigene0017344;Unigene0017767;Unigene0020100;Unigene0020270;Unigene0020663;Unigene0020885;Unigene0021586;Unigene0022560;Unigene0022561;Unigene0022919;Unigene0023981;Unigene0030594;Unigene00…	K02150+K07889+K04392+K10956+K07342+K07897+K07375+K07375+K02152+K04392+K04392+K07375+K00921+K04392+K07375+K07374+K02153+K07375+K08054+K07374+K04392+K04392+K04392+K04392+K07375+K04392+K07374+K07374+K07375
Metabolism	Amino acid metabolism	Valine, leucine and isoleucine biosynthesis	8	34	0.06310488	0.3636043086	ko00290	Unigene0000094;Unigene0002450;Unigene0004537;Unigene0017405;Unigene0018087;Unigene0024155;Unigene0025779;Unigene0038530	K01754+K01754+K01703+K01703+K01649+K01649+K01754+K00826
Metabolism	Biosynthesis of other secondary metabolites	Betalain biosynthesis	2	4	0.08343029	0.4588665950	ko00965	Unigene0001133;Unigene0011404	K15777+K00505
Metabolism	Lipid metabolism	Cutin, suberine and wax biosynthesis	8	37	0.09534964	0.4825020704	ko00073	Unigene0003585;Unigene0009947;Unigene0019643;Unigene0027911;Unigene0034344;Unigene0041566;Unigene0044184;Unigene0045273	K13356+K13356+K15400+K15404+K13356+K13407+K13356+K15398
Environmental Information Processing	Membrane transport	ABC transporters	12	62	0.09570289	0.4825020704	ko02010	Unigene0002015;Unigene0011354;Unigene0014452;Unigene0014480;Unigene0014481;Unigene0014482;Unigene0014545;Unigene0016523;Unigene0016524;Unigene0018017;Unigene0024098;Unigene0030851	K05656+K05658+K05658+K05658+K05658+K05658+K05658+K05658+K05658+K05658+K05658+K05658
Metabolism	Biosynthesis of other secondary metabolites	Flavonoid biosynthesis	9	44	0.1054762	0.5081785923	ko00941	Unigene0002929;Unigene0005962;Unigene0009029;Unigene0009886;Unigene0014146;Unigene0016835;Unigene0017048;Unigene0022566;Unigene0031120	K13065+K00588+K00660+K13065+K00660+K00588+K00475+K01859+K13065
Metabolism	Biosynthesis of other secondary metabolites	Isoquinoline alkaloid biosynthesis	7	32	0.1091954	0.5081785923	ko00950	Unigene0001692;Unigene0007154;Unigene0011404;Unigene0015383;Unigene0036503;Unigene0038517;Unigene0046747	K00422+K00422+K00505+K00815+K00422+K00422+K00276
Metabolism	Lipid metabolism	Linoleic acid metabolism	4	15	0.117565	0.5268653704	ko00591	Unigene0003926;Unigene0011713;Unigene0028462;Unigene0038660	K01047+K15718+K15718+K00454
Metabolism	Metabolism of terpenoids and polyketides	Monoterpenoid biosynthesis	6	28	0.143231	0.6189625357	ko00902	Unigene0009708;Unigene0026409;Unigene0026410;Unigene0026411;Unigene0041052;Unigene0047329	K15086+K18108+K18108+K18108+K15086+K15086
Metabolism	Amino acid metabolism	Glycine, serine and threonine metabolism	16	95	0.1580819	0.6595831000	ko00260	Unigene0000094;Unigene0001323;Unigene0002450;Unigene0002505;Unigene0011701;Unigene0014957;Unigene0017664;Unigene0019388;Unigene0019389;Unigene0021754;Unigene0024708;Unigene0025779;Unigene0027456;Unigene0030877;Unigene0033118;Unigene0046747	K01754+K00827+K01754+K00830+K01758+K00827+K00306+K15919+K00058+K01620+K00281+K01754+K00108+K00130+K01696+K00276
Metabolism	Metabolism of terpenoids and polyketides	Zeatin biosynthesis	8	42	0.1660943	0.6699136767	ko00908	Unigene0004330;Unigene0013202;Unigene0021661;Unigene0026421;Unigene0045464;Unigene0048266;Unigene0048338;Unigene0048693	K13495+K13495+K00279+K10760+K13495+K13495+K13495+K13495
Metabolism	Glycan biosynthesis and metabolism	Other glycan degradation	7	37	0.192482	0.7414864875	ko00511	Unigene0000725;Unigene0001945;Unigene0016660;Unigene0019675;Unigene0030190;Unigene0031189;Unigene0032986	K01206+K12373+K12373+K01206+K12373+K01191+K01444
Metabolism	Carbohydrate metabolism	Ascorbate and aldarate metabolism	11	64	0.1960956	0.7414864875	ko00053	Unigene0003038;Unigene0003610;Unigene0006747;Unigene0022603;Unigene0026238;Unigene0030056;Unigene0030057;Unigene0032852;Unigene0033086;Unigene0034467;Unigene0035176	K00128+K00434+K00012+K00012+K00434+K00423+K00423+K00434+K14190+K00469+K00469
Metabolism	Lipid metabolism	Arachidonic acid metabolism	4	19	0.2230181	0.7573104306	ko00590	Unigene0001150;Unigene0002817;Unigene0003926;Unigene0007196	K00432+K00432+K01047+K15730
Metabolism	Metabolism of cofactors and vitamins	Vitamin B6 metabolism	4	19	0.2230181	0.7573104306	ko00750	Unigene0004662;Unigene0037606;Unigene0050834;Unigene0050835	K06215+K13248+K13248+K13248
Metabolism	Carbohydrate metabolism	Glyoxylate and dicarboxylate metabolism	23	151	0.2250802	0.7573104306	ko00630	Unigene0000315;Unigene0002462;Unigene0002505;Unigene0003744;Unigene0005147;Unigene0008519;Unigene0009852;Unigene0015774;Unigene0015895;Unigene0017142;Unigene0018637;Unigene0019388;Unigene0024708;Unigene0026475;Unigene0026606;Unigene0028560;Unigene0030257;Unigene0031064;Unigene0036505;Unigene0043878;Unigene0044556;Unigene0045405;Unigene0045774	K01681+K01681+K00830+K01915+K00122+K00122+K00026+K03781+K01681+K01637+K00122+K15919+K00281+K01638+K01637+K01602+K11517+K01637+K01433+K01915+K01915+K01915+K01681
Metabolism	Metabolism of other amino acids	Cyanoamino acid metabolism	11	66	0.2253155	0.7573104306	ko00460	Unigene0002358;Unigene0002485;Unigene0006577;Unigene0012553;Unigene0019439;Unigene0033338;Unigene0033640;Unigene0035485;Unigene0038617;Unigene0038618;Unigene0038619	K05350+K05350+K12153+K12153+K05349+K05349+K01188+K05350+K01188+K01188+K01188
Metabolism	Amino acid metabolism	Alanine, aspartate and glutamate metabolism	15	95	0.2383069	0.7793279703	ko00250	Unigene0001323;Unigene0002505;Unigene0002645;Unigene0003744;Unigene0013552;Unigene0014760;Unigene0014957;Unigene0015467;Unigene0018914;Unigene0020941;Unigene0026512;Unigene0027364;Unigene0043878;Unigene0044556;Unigene0045405	K00827+K00830+K00261+K01915+K00820+K01953+K00827+K00261+K00820+K01580+K01580+K01953+K01915+K01915+K01915
Metabolism	Global and Overview	2-Oxocarboxylic acid metabolism	14	89	0.2528582	0.8051537421	ko01210	Unigene0000315;Unigene0002462;Unigene0004537;Unigene0006577;Unigene0012553;Unigene0015895;Unigene0017280;Unigene0017405;Unigene0018087;Unigene0024154;Unigene0024155;Unigene0037227;Unigene0038530;Unigene0045774	K01681+K01681+K01703+K12153+K12153+K01681+K00818+K01703+K01649+K15741+K01649+K11820+K00826+K01681
Metabolism	Carbohydrate metabolism	Galactose metabolism	18	120	0.2816568	0.8701457875	ko00052	Unigene0001062;Unigene0004354;Unigene0009354;Unigene0015743;Unigene0018796;Unigene0020719;Unigene0020720;Unigene0021753;Unigene0024726;Unigene0025218;Unigene0026357;Unigene0026447;Unigene0027389;Unigene0031292;Unigene0033109;Unigene0037567;Unigene0039762;Unigene0041927	K07407+K01193+K18819+K06611+K06617+K00011+K00011+K07407+K00963+K06617+K06617+K01785+K01784+K06617+K18819+K07407+K06617+K06617
Metabolism	Global and Overview	Biosynthesis of amino acids	53	380	0.2876515	0.8701457875	ko01230	Unigene0000094;Unigene0000315;Unigene0002450;Unigene0002462;Unigene0003730;Unigene0003744;Unigene0003880;Unigene0004537;Unigene0004677;Unigene0005474;Unigene0005740;Unigene0006707;Unigene0008657;Unigene0011189;Unigene0011315;Unigene0011389;Unigene0011701;Unigene0012175;Unigene0012265;Unigene0012266;Unigene0013727;Unigene0014251;Unigene0014901;Unigene0015383;Unigene0015395;Unigene0015895;Unigene00…	K01754+K01681+K01754+K01681+K01689+K01915+K00873+K01703+K00134+K01624+K01658+K00615+K01803+K00615+K01736+K00616+K01758+K01689+K00616+K00616+K00789+K01714+K01624+K00815+K00948+K01681+K01760+K01760+K00818+K01703+K01657+K01649+K00873+K00058+K01620+K01649+K01754+K01658+K00134+K01696+K00765+K00826+K01689+K00615+K00615+K00789+K01915+K01915+K01915+K01681+K01760+K00948+K00134
Cellular Processes	Transport and catabolism	Peroxisome	23	160	0.3203288	0.8988430000	ko04146	Unigene0002505;Unigene0003585;Unigene0009947;Unigene0010202;Unigene0010964;Unigene0011720;Unigene0012697;Unigene0015774;Unigene0016412;Unigene0016922;Unigene0017650;Unigene0017664;Unigene0023715;Unigene0027100;Unigene0030257;Unigene0033612;Unigene0034344;Unigene0043798;Unigene0044184;Unigene0045811;Unigene0046289;Unigene0047493;Unigene0048286	K00830+K13356+K13356+K13348+K01897+K07513+K07513+K03781+K04565+K00869+K13342+K00306+K07513+K04565+K11517+K07513+K13356+K00869+K13356+K01897+K00869+K01897+K13342
Metabolism	Amino acid metabolism	Phenylalanine metabolism	10	65	0.3256262	0.8988430000	ko00360	Unigene0005962;Unigene0007382;Unigene0015383;Unigene0016835;Unigene0030234;Unigene0030462;Unigene0045181;Unigene0046747;Unigene0048883;Unigene0048945	K00588+K01904+K00815+K00588+K01904+K01904+K01904+K00276+K00074+K00457
Metabolism	Carbohydrate metabolism	C5-Branched dibasic acid metabolism	2	9	0.326852	0.8988430000	ko00660	Unigene0004537;Unigene0017405	K01703+K01703
Metabolism	Glycan biosynthesis and metabolism	Other types of O-glycan biosynthesis	2	9	0.326852	0.8988430000	ko00514	Unigene0000271;Unigene0046022	K13667+K10967
Metabolism	Biosynthesis of other secondary metabolites	Stilbenoid, diarylheptanoid and gingerol biosynthesis	6	38	0.3650794	0.9816579422	ko00945	Unigene0002929;Unigene0005962;Unigene0009886;Unigene0016835;Unigene0031120;Unigene0035336	K13065+K00588+K13065+K00588+K13065+K00517
Metabolism	Metabolism of cofactors and vitamins	Riboflavin metabolism	3	18	0.4154585	0.9999939000	ko00740	Unigene0003102;Unigene0011404;Unigene0011757	K14652+K00505+K14652
Metabolism	Biosynthesis of other secondary metabolites	Caffeine metabolism	1	4	0.4244795	0.9999939000	ko00232	Unigene0047662	K00365
Metabolism	Biosynthesis of other secondary metabolites	Monobactam biosynthesis	2	11	0.4245347	0.9999939000	ko00261	Unigene0014251;Unigene0028937	K01714+K13811
Metabolism	Carbohydrate metabolism	Pentose phosphate pathway	16	116	0.4273877	0.9999939000	ko00030	Unigene0005474;Unigene0006372;Unigene0006707;Unigene0007488;Unigene0009284;Unigene0011189;Unigene0011389;Unigene0012265;Unigene0012266;Unigene0014901;Unigene0015395;Unigene0020419;Unigene0042861;Unigene0042862;Unigene0047370;Unigene0049083	K01624+K00033+K00615+K00036+K00033+K00615+K00616+K00616+K00616+K01624+K00948+K00033+K00615+K00615+K00851+K00948
Metabolism	Lipid metabolism	Fatty acid degradation	12	86	0.4323138	0.9999939000	ko00071	Unigene0003038;Unigene0004597;Unigene0009892;Unigene0010964;Unigene0011720;Unigene0012697;Unigene0020375;Unigene0023355;Unigene0023715;Unigene0033612;Unigene0045811;Unigene0047493	K00128+K00249+K00121+K01897+K07513+K07513+K00249+K10527+K07513+K07513+K01897+K01897
Metabolism	Metabolism of cofactors and vitamins	Nicotinate and nicotinamide metabolism	5	34	0.4511192	0.9999939000	ko00760	Unigene0005067;Unigene0005479;Unigene0029760;Unigene0033510;Unigene0035462	K01240+K03787+K00858+K18551+K01513
Genetic Information Processing	Translation	RNA transport	38	287	0.4573602	0.9999939000	ko03013	Unigene0000159;Unigene0000287;Unigene0000378;Unigene0001055;Unigene0001292;Unigene0001506;Unigene0002067;Unigene0005612;Unigene0006133;Unigene0007185;Unigene0008571;Unigene0009349;Unigene0010927;Unigene0012248;Unigene0013716;Unigene0018949;Unigene0019629;Unigene0019747;Unigene0020290;Unigene0020462;Unigene0021720;Unigene0022900;Unigene0022901;Unigene0023133;Unigene0024828;Unigene0026056;Unigene00…	K03231+K03231+K13126+K03231+K13025+K03257+K13126+K03231+K13126+K12881+K03113+K14293+K03231+K03231+K13126+K13126+K03262+K13126+K07936+K13126+K03113+K14297+K14297+K07936+K14317+K03231+K03253+K03113+K12812+K03113+K12881+K03231+K03236+K03231+K03231+K14297+K03236+K12881
Metabolism	Lipid metabolism	Biosynthesis of unsaturated fatty acids	12	88	0.4654202	0.9999939000	ko01040	Unigene0005800;Unigene0011720;Unigene0012269;Unigene0012697;Unigene0017708;Unigene0019050;Unigene0020841;Unigene0023715;Unigene0026148;Unigene0031010;Unigene0031011;Unigene0033612	K10256+K07513+K00507+K07513+K00059+K10257+K10246+K07513+K10258+K00507+K00507+K07513
Metabolism	Metabolism of terpenoids and polyketides	Brassinosteroid biosynthesis	5	35	0.4774715	0.9999939000	ko00905	Unigene0015577;Unigene0031056;Unigene0038623;Unigene0042784;Unigene0046016	K15639+K09587+K15639+K12639+K12639
Metabolism	Global and Overview	Fatty acid metabolism	21	160	0.5016756	0.9999939000	ko01212	Unigene0004149;Unigene0004597;Unigene0005800;Unigene0010964;Unigene0011720;Unigene0012269;Unigene0012697;Unigene0017708;Unigene0019050;Unigene0020375;Unigene0020841;Unigene0022038;Unigene0023186;Unigene0023355;Unigene0023715;Unigene0026148;Unigene0031010;Unigene0031011;Unigene0033612;Unigene0045811;Unigene0047493	K01962+K00249+K10256+K01897+K07513+K00507+K07513+K00059+K10257+K00249+K10246+K00208+K09458+K10527+K07513+K10258+K00507+K00507+K07513+K01897+K01897
Metabolism	Amino acid metabolism	Tyrosine metabolism	9	67	0.5026582	0.9999939000	ko00350	Unigene0001692;Unigene0007154;Unigene0009892;Unigene0011404;Unigene0015383;Unigene0036503;Unigene0038517;Unigene0046747;Unigene0048945	K00422+K00422+K00121+K00505+K00815+K00422+K00422+K00276+K00457
Metabolism	Energy metabolism	Carbon fixation in photosynthetic organisms	18	138	0.518351	0.9999939000	ko00710	Unigene0004677;Unigene0005474;Unigene0006707;Unigene0007475;Unigene0007887;Unigene0008657;Unigene0009852;Unigene0011189;Unigene0014901;Unigene0025720;Unigene0028511;Unigene0028560;Unigene0031257;Unigene0033027;Unigene0042861;Unigene0042862;Unigene0047077;Unigene0050816	K00134+K01624+K00615+K01610+K05298+K01803+K00026+K00615+K01624+K01595+K05298+K01602+K00134+K01610+K00615+K00615+K01100+K00134
Metabolism	Global and Overview	Carbon metabolism	61	473	0.5226008	0.9999939000	ko01200	Unigene0000094;Unigene0000315;Unigene0002450;Unigene0002462;Unigene0002505;Unigene0002645;Unigene0003730;Unigene0003880;Unigene0004149;Unigene0004597;Unigene0004677;Unigene0005147;Unigene0005474;Unigene0006218;Unigene0006372;Unigene0006707;Unigene0007475;Unigene0007488;Unigene0007887;Unigene0008519;Unigene0008657;Unigene0009284;Unigene0009852;Unigene0009892;Unigene0011189;Unigene0011389;Unigene00…	K01754+K01681+K01754+K01681+K00830+K00261+K01689+K00873+K01962+K00249+K00134+K00122+K01624+K00658+K00033+K00615+K01610+K00036+K05298+K00122+K01803+K00033+K00026+K00121+K00615+K00616+K01689+K00616+K00616+K01624+K00948+K00261+K03781+K01681+K01637+K00873+K00122+K15919+K00058+K00249+K00033+K00281+K01595+K01754+K01638+K01637+K05298+K01602+K11517+K00140+K01637+K00134+K01610+K01689+K00615+K00615+K01681+…
Metabolism	Amino acid metabolism	Valine, leucine and isoleucine degradation	11	87	0.5770205	0.9999939000	ko00280	Unigene0001323;Unigene0003038;Unigene0004597;Unigene0011720;Unigene0012697;Unigene0014957;Unigene0020375;Unigene0023715;Unigene0030876;Unigene0033612;Unigene0038530	K00827+K00128+K00249+K07513+K07513+K00827+K00249+K07513+K00140+K07513+K00826
Metabolism	Metabolism of other amino acids	Taurine and hypotaurine metabolism	2	15	0.5943272	0.9999939000	ko00430	Unigene0020941;Unigene0026512	K01580+K01580
Genetic Information Processing	Folding, sorting and degradation	SNARE interactions in vesicular transport	7	57	0.615271	0.9999939000	ko04130	Unigene0001545;Unigene0009505;Unigene0010356;Unigene0016947;Unigene0031387;Unigene0034217;Unigene0045156	K08515+K08486+K08486+K08486+K08486+K08490+K08493
Metabolism	Lipid metabolism	Glycerophospholipid metabolism	20	166	0.6645167	0.9999939000	ko00564	Unigene0000139;Unigene0001623;Unigene0002394;Unigene0002654;Unigene0003926;Unigene0004935;Unigene0005484;Unigene0013445;Unigene0019130;Unigene0020329;Unigene0020331;Unigene0026635;Unigene0026800;Unigene0026801;Unigene0030741;Unigene0032337;Unigene0036605;Unigene0037130;Unigene0039568;Unigene0050067	K01613+K18693+K13508+K00981+K01047+K00006+K00999+K06123+K00981+K01049+K01049+K01114+K05929+K05929+K00993+K01049+K01126+K06124+K08730+K01126
Metabolism	Metabolism of cofactors and vitamins	Biotin metabolism	3	26	0.6700341	0.9999939000	ko00780	Unigene0017708;Unigene0022038;Unigene0023186	K00059+K00208+K09458
Metabolism	Metabolism of terpenoids and polyketides	Carotenoid biosynthesis	7	60	0.6703274	0.9999939000	ko00906	Unigene0005509;Unigene0012605;Unigene0028271;Unigene0029742;Unigene0033010;Unigene0043602;Unigene0046731	K17912+K15747+K17913+K15744+K09838+K17912+K09840
Metabolism	Metabolism of other amino acids	beta-Alanine metabolism	9	77	0.6759192	0.9999939000	ko00410	Unigene0003038;Unigene0004597;Unigene0017044;Unigene0020375;Unigene0020941;Unigene0026512;Unigene0030876;Unigene0038185;Unigene0046747	K00128+K00249+K17839+K00249+K01580+K01580+K00140+K13366+K00276
Metabolism	Amino acid metabolism	Tryptophan metabolism	8	69	0.6811018	0.9999939000	ko00380	Unigene0003038;Unigene0015774;Unigene0020499;Unigene0020500;Unigene0037227;Unigene0043089;Unigene0050875;Unigene0051184	K00128+K03781+K11816+K11816+K11820+K11816+K11816+K00816
Genetic Information Processing	Replication and repair	DNA replication	9	78	0.6911087	0.9999939000	ko03030	Unigene0015539;Unigene0021208;Unigene0022722;Unigene0025664;Unigene0038728;Unigene0040020;Unigene0040366;Unigene0044193;Unigene0046745	K10739+K07466+K02684+K10742+K07466+K02540+K07466+K02541+K02209
Metabolism	Biosynthesis of other secondary metabolites	Tropane, piperidine and pyridine alkaloid biosynthesis	3	27	0.6954303	0.9999939000	ko00960	Unigene0011285;Unigene0015383;Unigene0046747	K08081+K00815+K00276
Metabolism	Metabolism of cofactors and vitamins	Porphyrin and chlorophyll metabolism	6	53	0.6957439	0.9999939000	ko00860	Unigene0004571;Unigene0011837;Unigene0033618;Unigene0034917;Unigene0035632;Unigene0045507	K00218+K04035+K00218+K03405+K19073+K03403
Genetic Information Processing	Replication and repair	Base excision repair	7	62	0.7041887	0.9999939000	ko03410	Unigene0001512;Unigene0015778;Unigene0017524;Unigene0017525;Unigene0032704;Unigene0035101;Unigene0043314	K10802+K01246+K10802+K10802+K01246+K10802+K10802
Metabolism	Lipid metabolism	Sphingolipid metabolism	5	45	0.7064378	0.9999939000	ko00600	Unigene0001062;Unigene0012231;Unigene0021753;Unigene0037567;Unigene0049486	K07407+K00654+K07407+K07407+K04708
Metabolism	Carbohydrate metabolism	Inositol phosphate metabolism	12	105	0.7175827	0.9999939000	ko00562	Unigene0005484;Unigene0008657;Unigene0015122;Unigene0015674;Unigene0016321;Unigene0017589;Unigene0020771;Unigene0026635;Unigene0030876;Unigene0034467;Unigene0035176;Unigene0050517	K00999+K01803+K00913+K00915+K00921+K01110+K00889+K01114+K00140+K00469+K00469+K01858
Environmental Information Processing	Signal transduction	Phosphatidylinositol signaling system	15	130	0.7182916	0.9999939000	ko04070	Unigene0002654;Unigene0003015;Unigene0003079;Unigene0005484;Unigene0010431;Unigene0013260;Unigene0015122;Unigene0015674;Unigene0016321;Unigene0017589;Unigene0019130;Unigene0020771;Unigene0044936;Unigene0047897;Unigene0049146	K00981+K02183+K02183+K00999+K02183+K02183+K00913+K00915+K00921+K01110+K00981+K00889+K02183+K02183+K02183
Environmental Information Processing	Signal transduction	Plant hormone signal transduction	39	326	0.7214681	0.9999939000	ko04075	Unigene0003048;Unigene0004493;Unigene0004838;Unigene0007999;Unigene0009504;Unigene0010950;Unigene0011377;Unigene0011587;Unigene0015005;Unigene0015451;Unigene0015456;Unigene0015457;Unigene0016489;Unigene0016575;Unigene0017277;Unigene0018429;Unigene0018624;Unigene0019100;Unigene0019528;Unigene0019720;Unigene0020245;Unigene0020493;Unigene0026219;Unigene0026220;Unigene0032142;Unigene0032654;Unigene00…	K14499+K14505+K14432+K14431+K13449+K14490+K14516+K13449+K14506+K14496+K14497+K14497+K14505+K14491+K14494+K14484+K13946+K14488+K13946+K14504+K14505+K14505+K14516+K14516+K13464+K14500+K13422+K14500+K14497+K14487+K14488+K14488+K13422+K14488+K14496+K14484+K14494+K14516+K14516
Metabolism	Biosynthesis of other secondary metabolites	Anthocyanin biosynthesis	1	10	0.7488754	0.9999939000	ko00942	Unigene0002360	K12937
Metabolism	Amino acid metabolism	Arginine biosynthesis	7	65	0.7505076	0.9999939000	ko00220	Unigene0002645;Unigene0003744;Unigene0015467;Unigene0017280;Unigene0043878;Unigene0044556;Unigene0045405	K00261+K01915+K00261+K00818+K01915+K01915+K01915
Metabolism	Amino acid metabolism	Lysine degradation	6	57	0.7615822	0.9999939000	ko00310	Unigene0003038;Unigene0003923;Unigene0006218;Unigene0010073;Unigene0017664;Unigene0034346	K00128+K11423+K00658+K11420+K00306+K14157
Metabolism	Amino acid metabolism	Phenylalanine, tyrosine and tryptophan biosynthesis	6	58	0.7762837	0.9999939000	ko00400	Unigene0005740;Unigene0011315;Unigene0015383;Unigene0017923;Unigene0029660;Unigene0033118	K01658+K01736+K00815+K01657+K01658+K01696
Organismal Systems	Environmental adaptation	Circadian rhythm - plant	6	59	0.7902937	0.9999939000	ko04712	Unigene0000468;Unigene0004029;Unigene0006280;Unigene0009029;Unigene0014146;Unigene0030873	K16222+K10143+K16223+K00660+K00660+K16241
Metabolism	Metabolism of cofactors and vitamins	Folate biosynthesis	2	23	0.8165089	0.9999939000	ko00790	Unigene0003014;Unigene0032155	K13950+K01633
Metabolism	Amino acid metabolism	Cysteine and methionine metabolism	17	158	0.8231916	0.9999939000	ko00270	Unigene0001323;Unigene0004340;Unigene0006032;Unigene0009852;Unigene0011432;Unigene0011701;Unigene0013727;Unigene0014117;Unigene0014957;Unigene0015383;Unigene0016657;Unigene0016885;Unigene0016886;Unigene0031897;Unigene0038530;Unigene0043189;Unigene0048290	K00827+K01611+K00547+K00026+K01762+K01758+K00789+K00558+K00827+K00815+K01762+K01760+K01760+K16054+K00826+K00789+K01760
Metabolism	Lipid metabolism	Fatty acid elongation	5	53	0.8312995	0.9999939000	ko00062	Unigene0004291;Unigene0013551;Unigene0020841;Unigene0026148;Unigene0049630	K15397+K15397+K10246+K10258+K15397
Metabolism	Lipid metabolism	Fatty acid biosynthesis	7	72	0.8378245	0.9999939000	ko00061	Unigene0004149;Unigene0010964;Unigene0017708;Unigene0022038;Unigene0023186;Unigene0045811;Unigene0047493	K01962+K01897+K00059+K00208+K09458+K01897+K01897
Metabolism	Energy metabolism	Sulfur metabolism	5	54	0.8433442	0.9999939000	ko00920	Unigene0013777;Unigene0018280;Unigene0018281;Unigene0020935;Unigene0028937	K00390+K17725+K17725+K08738+K13811
Metabolism	Metabolism of terpenoids and polyketides	Diterpenoid biosynthesis	3	36	0.8609432	0.9999939000	ko00904	Unigene0008549;Unigene0024830;Unigene0026489	K04123+K05282+K04125
Metabolism	Metabolism of terpenoids and polyketides	Terpenoid backbone biosynthesis	8	84	0.8649836	0.9999939000	ko00900	Unigene0002621;Unigene0015158;Unigene0015371;Unigene0016922;Unigene0025752;Unigene0025753;Unigene0043798;Unigene0046289	K00787+K01662+K11778+K00869+K00021+K00021+K00869+K00869
Metabolism	Carbohydrate metabolism	Butanoate metabolism	3	37	0.8732966	0.9999939000	ko00650	Unigene0020941;Unigene0026512;Unigene0048883	K01580+K01580+K00074
Metabolism	Global and Overview	Degradation of aromatic compounds	1	15	0.8742509	0.9999939000	ko01220	Unigene0009892	K00121
Metabolism	Amino acid metabolism	Lysine biosynthesis	1	15	0.8742509	0.9999939000	ko00300	Unigene0014251	K01714
Metabolism	Lipid metabolism	Ether lipid metabolism	4	48	0.883106	0.9999939000	ko00565	Unigene0003926;Unigene0013445;Unigene0026635;Unigene0030741	K01047+K06123+K01114+K00993
Cellular Processes	Transport and catabolism	Regulation of autophagy	5	61	0.9091211	0.9999939000	ko04140	Unigene0009236;Unigene0014512;Unigene0019362;Unigene0024925;Unigene0050878	K07198+K08341+K07198+K08341+K07198
Metabolism	Carbohydrate metabolism	Propanoate metabolism	4	51	0.9097715	0.9999939000	ko00640	Unigene0004149;Unigene0004597;Unigene0020375;Unigene0030876	K01962+K00249+K00249+K00140
Metabolism	Metabolism of terpenoids and polyketides	Limonene and pinene degradation	1	18	0.9169826	0.9999939000	ko00903	Unigene0035336	K00517
Metabolism	Carbohydrate metabolism	Citrate cycle (TCA cycle)	9	101	0.9179946	0.9999939000	ko00020	Unigene0000315;Unigene0002462;Unigene0006218;Unigene0007475;Unigene0009852;Unigene0015895;Unigene0028816;Unigene0033027;Unigene0045774	K01681+K01681+K00658+K01610+K00026+K01681+K01648+K01610+K01681
Metabolism	Lipid metabolism	Glycerolipid metabolism	10	112	0.9260707	0.9999939000	ko00561	Unigene0001062;Unigene0001623;Unigene0002394;Unigene0003038;Unigene0020719;Unigene0020720;Unigene0021753;Unigene0036172;Unigene0037567;Unigene0046887	K07407+K18693+K13508+K00128+K00011+K00011+K07407+K00679+K07407+K00679
Genetic Information Processing	Transcription	Basal transcription factors	5	65	0.934639	0.9999939000	ko03022	Unigene0006091;Unigene0007754;Unigene0045620;Unigene0045890;Unigene0049527	K03120+K03120+K03123+K03120+K03139
Genetic Information Processing	Replication and repair	Mismatch repair	5	65	0.934639	0.9999939000	ko03430	Unigene0015539;Unigene0021208;Unigene0023251;Unigene0038728;Unigene0040366	K10739+K07466+K10746+K07466+K07466
Metabolism	Metabolism of cofactors and vitamins	Thiamine metabolism	1	24	0.9638374	0.9999939000	ko00730	Unigene0015158	K01662
Metabolism	Amino acid metabolism	Arginine and proline metabolism	7	93	0.9646713	0.9999939000	ko00330	Unigene0003038;Unigene0004340;Unigene0004739;Unigene0016593;Unigene0017044;Unigene0025089;Unigene0038185	K00128+K01611+K01581+K01583+K17839+K01581+K13366
Genetic Information Processing	Translation	mRNA surveillance pathway	17	190	0.9656876	0.9999939000	ko03015	Unigene0000378;Unigene0001292;Unigene0002067;Unigene0006133;Unigene0007185;Unigene0013716;Unigene0014309;Unigene0014310;Unigene0018949;Unigene0019747;Unigene0020462;Unigene0027929;Unigene0031557;Unigene0045271;Unigene0046405;Unigene0049845;Unigene0050632	K13126+K13025+K13126+K13126+K12881+K13126+K06269+K06269+K13126+K13126+K13126+K12812+K12881+K04382+K14407+K06269+K12881
Organismal Systems	Environmental adaptation	Plant-pathogen interaction	40	397	0.9675191	0.9999939000	ko04626	Unigene0000581;Unigene0001592;Unigene0003015;Unigene0003079;Unigene0004618;Unigene0004770;Unigene0007906;Unigene0007947;Unigene0009348;Unigene0009504;Unigene0010431;Unigene0011587;Unigene0011851;Unigene0013260;Unigene0016286;Unigene0016287;Unigene0017760;Unigene0021098;Unigene0021479;Unigene0022263;Unigene0023629;Unigene0023960;Unigene0024122;Unigene0024714;Unigene0024715;Unigene0026466;Unigene00…	K13447+K13447+K02183+K02183+K05391+K13420+K13459+K13413+K13412+K13449+K02183+K13449+K04079+K02183+K13459+K13459+K13412+K13447+K13412+K05391+K04079+K13447+K13457+K13448+K13448+K13448+K13412+K13448+K13412+K13420+K13457+K13448+K13459+K13413+K04079+K13448+K02183+K04079+K13448+K13412
Metabolism	Metabolism of cofactors and vitamins	One carbon pool by folate	1	25	0.9685169	0.9999939000	ko00670	Unigene0036505	K01433
Metabolism	Amino acid metabolism	Histidine metabolism	3	52	0.9716419	0.9999939000	ko00340	Unigene0003038;Unigene0033642;Unigene0051139	K00128+K00765+K01590
Genetic Information Processing	Folding, sorting and degradation	Protein processing in endoplasmic reticulum	34	348	0.9724509	0.9999939000	ko04141	Unigene0000380;Unigene0000614;Unigene0000814;Unigene0003492;Unigene0004224;Unigene0005300;Unigene0005582;Unigene0005953;Unigene0006121;Unigene0009481;Unigene0010215;Unigene0011851;Unigene0012946;Unigene0016233;Unigene0017224;Unigene0017226;Unigene0020663;Unigene0023510;Unigene0023628;Unigene0023629;Unigene0025542;Unigene0031391;Unigene0032872;Unigene0039708;Unigene0041219;Unigene0041221;Unigene00…	K09580+K03283+K03283+K13993+K10956+K06689+K09503+K07342+K04079+K09490+K13993+K04079+K04079+K10666+K13993+K13993+K08054+K06689+K04079+K04079+K03283+K08852+K13993+K03283+K09490+K09490+K09490+K04554+K13993+K04079+K04079+K13993+K03094+K10597
Metabolism	Carbohydrate metabolism	Fructose and mannose metabolism	8	109	0.9775966	0.9999939000	ko00051	Unigene0005474;Unigene0008657;Unigene0009122;Unigene0014901;Unigene0020719;Unigene0020720;Unigene0027571;Unigene0043876	K01624+K01803+K00847+K01624+K00011+K00011+K01809+K01711
Metabolism	Metabolism of cofactors and vitamins	Pantothenate and CoA biosynthesis	2	42	0.9783964	0.9999939000	ko00770	Unigene0035462;Unigene0038530	K01513+K00826
Genetic Information Processing	Folding, sorting and degradation	RNA degradation	14	171	0.9809732	0.9999939000	ko03018	Unigene0000378;Unigene0002067;Unigene0003730;Unigene0006133;Unigene0012175;Unigene0013716;Unigene0018949;Unigene0019145;Unigene0019747;Unigene0020462;Unigene0023813;Unigene0035451;Unigene0042061;Unigene0044693	K13126+K13126+K01689+K13126+K01689+K13126+K13126+K12616+K13126+K13126+K04043+K12627+K01689+K04043
Genetic Information Processing	Folding, sorting and degradation	Protein export	6	91	0.9827397	0.9999939000	ko03060	Unigene0004224;Unigene0005953;Unigene0009481;Unigene0041219;Unigene0041221;Unigene0041223	K10956+K07342+K09490+K09490+K09490+K09490
Metabolism	Carbohydrate metabolism	Glycolysis / Gluconeogenesis	20	240	0.9907504	0.9999939000	ko00010	Unigene0003038;Unigene0003730;Unigene0003880;Unigene0004677;Unigene0005474;Unigene0007475;Unigene0008657;Unigene0009892;Unigene0012175;Unigene0014901;Unigene0018153;Unigene0026447;Unigene0027106;Unigene0030129;Unigene0030130;Unigene0031257;Unigene0033027;Unigene0033696;Unigene0042061;Unigene0050816	K00128+K01689+K00873+K00134+K01624+K01610+K01803+K00121+K01689+K01624+K00873+K01785+K01792+K01568+K01568+K00134+K01610+K01792+K01689+K00134
Metabolism	Nucleotide metabolism	Pyrimidine metabolism	12	163	0.9917726	0.9999939000	ko00240	Unigene0000730;Unigene0003685;Unigene0004905;Unigene0005067;Unigene0005479;Unigene0009681;Unigene0022160;Unigene0022161;Unigene0022722;Unigene0024700;Unigene0032657;Unigene0037565	K13421+K00940+K00384+K01240+K03787+K14641+K00384+K00384+K02684+K00384+K00384+K14641
Metabolism	Carbohydrate metabolism	Pyruvate metabolism	11	155	0.9930842	0.9999939000	ko00620	Unigene0003038;Unigene0003880;Unigene0004149;Unigene0007475;Unigene0009852;Unigene0018087;Unigene0018153;Unigene0024155;Unigene0025720;Unigene0026475;Unigene0033027	K00128+K00873+K01962+K01610+K00026+K01649+K00873+K01649+K01595+K01638+K01610
Genetic Information Processing	Replication and repair	Homologous recombination	4	78	0.9933755	0.9999939000	ko03440	Unigene0015539;Unigene0021208;Unigene0038728;Unigene0040366	K10739+K07466+K07466+K07466
Genetic Information Processing	Folding, sorting and degradation	Ubiquitin mediated proteolysis	14	190	0.99498	0.9999939000	ko04120	Unigene0000541;Unigene0004029;Unigene0005300;Unigene0015418;Unigene0017222;Unigene0017996;Unigene0020404;Unigene0023510;Unigene0031461;Unigene0042934;Unigene0045683;Unigene0046691;Unigene0049724;Unigene0050659	K10144+K10143+K06689+K10576+K10573+K06688+K10144+K06689+K03363+K03364+K04554+K03875+K03094+K10597
Cellular Processes	Transport and catabolism	Endocytosis	20	260	0.9975081	0.9999939000	ko04144	Unigene0000614;Unigene0000814;Unigene0002755;Unigene0003097;Unigene0003891;Unigene0005203;Unigene0006243;Unigene0006937;Unigene0011362;Unigene0013399;Unigene0020771;Unigene0025542;Unigene0026486;Unigene0026954;Unigene0029585;Unigene0030303;Unigene0039333;Unigene0039708;Unigene0041046;Unigene0042870	K03283+K03283+K07889+K12483+K11866+K12562+K07897+K11866+K19476+K04393+K00889+K03283+K05758+K07937+K07904+K12486+K12194+K03283+K12183+K07901
Metabolism	Nucleotide metabolism	Purine metabolism	15	217	0.9985787	0.9999939000	ko00230	Unigene0001203;Unigene0003685;Unigene0003880;Unigene0005479;Unigene0009435;Unigene0009681;Unigene0015395;Unigene0018153;Unigene0022722;Unigene0028937;Unigene0034940;Unigene0035462;Unigene0037565;Unigene0047662;Unigene0049083	K00939+K00940+K00873+K03787+K01514+K14641+K00948+K00873+K02684+K13811+K01466+K01513+K14641+K00365+K00948
Genetic Information Processing	Transcription	Spliceosome	21	281	0.9988426	0.9999939000	ko03040	Unigene0000614;Unigene0000814;Unigene0001292;Unigene0002787;Unigene0005824;Unigene0007185;Unigene0009363;Unigene0016859;Unigene0017919;Unigene0025542;Unigene0025597;Unigene0025686;Unigene0026815;Unigene0027929;Unigene0028020;Unigene0031557;Unigene0035451;Unigene0039708;Unigene0042351;Unigene0047982;Unigene0050632	K03283+K03283+K13025+K12897+K11088+K12881+K12873+K12873+K12741+K03283+K12741+K12823+K12813+K12812+K12823+K12881+K12627+K03283+K12827+K11087+K12881
Genetic Information Processing	Replication and repair	Nucleotide excision repair	4	100	0.9993847	0.9999939000	ko03420	Unigene0015539;Unigene0021208;Unigene0038728;Unigene0040366	K10739+K07466+K07466+K07466
Metabolism	Glycan biosynthesis and metabolism	N-Glycan biosynthesis	1	57	0.9996305	0.9999939000	ko00510	Unigene0004512	K00737
Genetic Information Processing	Translation	Aminoacyl-tRNA biosynthesis	1	70	0.9999396	0.9999939000	ko00970	Unigene0010172	K01868
Genetic Information Processing	Folding, sorting and degradation	Proteasome	1	72	0.9999543	0.9999939000	ko03050	Unigene0045011	K02736
Genetic Information Processing	Translation	Ribosome biogenesis in eukaryotes	3	124	0.9999939	0.9999939000	ko03008	Unigene0020290;Unigene0023133;Unigene0029091	K07936+K07936+K14564
