# Supplementary material for: Comparative transcriptome analyses revealed differential strategies of roots and leaves from methyl jasmonate treatment Baphicacanthus cusia (Nees) Bremek and differentially expressed genes involved in tryptophan biosynthesis
Source: PLoS One. 2019 Mar 13;14(3):e0212863. doi: 10.1371/journal.pone.0212863 (PMC6415880; doi:10.1371/journal.pone.0212863)
Supplement: S5 Table — (XLSX) [file pone.0212863.s005.xlsx]

## Sheet: Primers for QRT-PCR
Table S5 Primers sequences of eight candidate genes and GAPDH used for qRT-PCR.
ID	Gene annotation	Forward primer 5’-3’	Reverse primer 5’-3’	Product size
Unigene0011338	glyceraldehyde-3-phosphate dehydrogenase (GAPDH)	TCCAAACCCGCCAAACTC	AGAACTCCACAAAACCAAGCAT	122
Unigene0028320	3-deoxy-7-phosphoheptulonate synthase [EC:2.5.1.54]	ACGCCAACAACATTCGTGATA	TGACCAGCCATTCTTCCAAC	106
Unigene0032957	shikimate kinase [EC:2.7.1.71]	TGGGCGAAACAAAGTGGAG	TGACTCATCACCTAATGCTGGA	169
Unigene0025125	3-phosphoshikimate 1-carboxyvinyltransferase [EC:2.5.1.19]	GACTGCTGCGGTTGTTGCT	CAACCACACGGACTGGAGGA	164
Unigene0030963	chorismate synthase [EC:4.2.3.5]	GAGTTTGGCAGCGGATTTG	CTTGTCCTGATTCTTCCGTGTT	92
Unigene0027221	anthranilate phosphoribosyltransferase [EC:2.4.2.18]	TACTGGCTGGAGAAAAGGGTT	GGCAAGATTCACTCCCTCACC	110
Unigene0029660	anthranilate synthase component II [EC:4.1.3.27]	ACAGAAACGACGAAATCAGCAT	CACACACCAAACAACGGTAGAAT	151
Unigene0033118	tryptophan synthase beta chain [EC:4.2.1.20]	ATTCAGTGGGTGTCGGGTTAG	ATACGCATCCAGGGCTTCTT	116
Unigene0024164	tryptophan synthase alpha chain [EC:4.2.1.20]	TGAATGCTTCCAACTCTT	TAATAATGAACCTATGTCAACTC	142
