# Supplementary material for: Comparative transcriptome analyses revealed differential strategies of roots and leaves from methyl jasmonate treatment Baphicacanthus cusia (Nees) Bremek and differentially expressed genes involved in tryptophan biosynthesis
Source: PLoS One. 2019 Mar 13;14(3):e0212863. doi: 10.1371/journal.pone.0212863 (PMC6415880; doi:10.1371/journal.pone.0212863)
Supplement: S6 Table — (XLS) [file pone.0212863.s006.xls]

## Sheet: Fuzhou January 2019
S10 Table. The growth conditions for field trials
# Weather station Fuzhou, China, WMO_ID=58847,selection from 01.01.2019 till 31.01.2019, January
# Encoding: UTF-8
# The data is provided by the website "Reliable Prognosis", rp5.ru
# If you use the data, please indicate the name of the website.
# For meteorological parameters see the address http://rp5.ru/archive.php?wmo_id=58847&lang=en
#
Local time in Fuzhou	T	Po	P	Pa	U	DD	Ff	ff10	ff3	N	WW	W1	W2	Tn	Tx	Cl	Nh	H	Cm	Ch	VV	Td	RRR	tR	E	Tg	E'	sss
31.01.2019 23:00	12.6	762.1	769.9	1.3	73	Wind blowing from the north-east	2			Sky obscured by fog and/or other meteorological phenomena.	Drizzle (not freezing) or snow grains not falling as shower(s).										22	7.9
31.01.2019 20:00	14.8	760.8	768.5	2.6	70	Wind blowing from the south	1			50%.							50%.	1000-1500			17	9.4
31.01.2019 17:00	20.7	758.2	765.7	1.2	52	Wind blowing from the west-northwest	5			10% or less, but not 0							10% or less, but not 0	1000-1500			30	10.5
31.01.2019 14:00	22.3	757	764.6	-0.9	52	Wind blowing from the west-northwest	8			20–30%.				12.8			20–30%.	1000-1500			26	12
31.01.2019 11:00	18.7	757.9	765.5	1.1	69	Wind blowing from the north-east	1			90 or more, but not 100%							90 or more, but not 100%	1000-1500			9	12.9
31.01.2019 08:00	14.4	756.8	764.5	1.1	90	Wind blowing from the north-northwest	1			no clouds	Mist.											12.8
31.01.2019 05:00	13.5	755.7	763.4	-0.3	92	Wind blowing from the west	2			Sky obscured by fog and/or other meteorological phenomena.	Mist.											12.2
31.01.2019 02:00	14.3	756	763.6	-0.8	91	Wind blowing from the north-west	3			Sky obscured by fog and/or other meteorological phenomena.	Mist.	Cloud covering 1/2 or less of the sky throughout the appropriate period.	Cloud covering 1/2 or less of the sky throughout the appropriate period.		23.5						5	12.9
30.01.2019 23:00	16.1	756.8	764.4	-0.4	85	Wind blowing from the west	1			Sky obscured by fog and/or other meteorological phenomena.	Mist.										6	13.6
30.01.2019 20:00	17.7	757.2	764.8	0.5	79	Wind blowing from the south	1			20–30%.							20–30%.	1000-1500			10	14
30.01.2019 17:00	21.4	756.7	764.2	-1.1	56	Wind blowing from the south-east	2			70 – 80%.							70 – 80%.	1000-1500			20	12.3
30.01.2019 14:00	22.5	757.8	765.4	-3.3	54	Wind blowing from the south-southeast	2			20–30%.				11.9			20–30%.	1000-1500			19	12.7
30.01.2019 11:00	18.7	761.1	768.7	-0.3	66	Wind blowing from the west-northwest	2			20–30%.							20–30%.	600-1000			14	12.2
30.01.2019 08:00	14	761.4	769.1	1.3	80	Wind blowing from the west	2			100%.							100%.	600-1000			12	10.6
30.01.2019 05:00	13.1	760.1	767.8	-0.3	83	Wind blowing from the west	1			Sky obscured by fog and/or other meteorological phenomena.											11	10.3
30.01.2019 02:00	12.3	760.4	768.1	-0.4	86	Wind blowing from the west	1			Sky obscured by fog and/or other meteorological phenomena.					20.3						9	10
29.01.2019 23:00	12.3	760.8	768.6	0.1	83	Wind blowing from the west-northwest	2			Sky obscured by fog and/or other meteorological phenomena.											8	9.5
29.01.2019 20:00	14	760.7	768.5	1.1	76	Wind blowing from the south-east	3			no clouds											11	9.8
29.01.2019 17:00	17.7	759.6	767.2	0.1	61	Wind blowing from the south-southeast	4			no clouds											22	10.1
29.01.2019 14:00	19.8	759.5	767.2	-2.4	48	Wind blowing from the south-southeast	2			no clouds				9.5							15	8.5
29.01.2019 11:00	16.2	761.9	769.6	-0.4	54	Wind blowing from the south	2			no clouds											18	6.9
29.01.2019 08:00	10.6	762.3	770.1	1.4	83	Wind blowing from the west-northwest	1			no clouds											14	7.8
29.01.2019 05:00	9.7	760.9	768.8	-0.3	86	Calm, no wind	0			Sky obscured by fog and/or other meteorological phenomena.											17	7.5
29.01.2019 02:00	10.6	761.2	768.9	0.3	79	Wind blowing from the north-northwest	1			Sky obscured by fog and/or other meteorological phenomena.					20.1						16	7.1
28.01.2019 23:00	11.6	760.9	768.7	0.8	75	Wind blowing from the west-northwest	1			Sky obscured by fog and/or other meteorological phenomena.											17	7.3
28.01.2019 20:00	13.1	760.1	767.9	1.7	66	Wind blowing from the south-southeast	2			no clouds											21	6.9
28.01.2019 17:00	17.7	758.4	766	0	52	Wind blowing from the south-southeast	2			no clouds											23	7.7
28.01.2019 14:00	18.4	758.4	766.1	-2.8	40	Wind blowing from the east-southeast	1			no clouds				5.9							24	4.6
28.01.2019 11:00	13.5	761.2	768.9	-0.5	57	Wind blowing from the south-southwest	2			no clouds											17	5.2
28.01.2019 08:00	7.6	761.7	769.6	1	84	Wind blowing from the west-northwest	1			no clouds											12	5.1			Surface of ground dry (without cracks and no appreciable amount of dust or loose sand).
28.01.2019 05:00	6.6	760.7	768.6	-0.5	85	Wind blowing from the west	2			Sky obscured by fog and/or other meteorological phenomena.											16	4.3
28.01.2019 02:00	6.9	761.2	769	-0.5	86	Wind blowing from the west-northwest	1			Sky obscured by fog and/or other meteorological phenomena.					16						14	4.7
27.01.2019 23:00	7.8	761.7	769.6	-0.2	83	Wind blowing from the north-west	2			Sky obscured by fog and/or other meteorological phenomena.											12	5.1
27.01.2019 20:00	9.1	761.9	769.8	0.6	73	Wind blowing from the south	2			10% or less, but not 0							10% or less, but not 0	1500-2000			16	4.5
27.01.2019 17:00	13.4	761.3	769.1	-0.7	53	Wind blowing from the south-southeast	2			no clouds											23	4
27.01.2019 14:00	15.8	762	769.8	-3	44	Wind blowing from the south-southeast	4			10% or less, but not 0				6.1			10% or less, but not 0	1500-2000			13	3.6
27.01.2019 11:00	11.9	765	772.8	-0.7	48	Wind blowing from the north-northwest	1			no clouds											12	1
27.01.2019 08:00	7.2	765.7	773.7	0.7	67	Wind blowing from the north	2			no clouds											10	1.5			Surface of ground dry (without cracks and no appreciable amount of dust or loose sand).
27.01.2019 05:00	6.8	765	773	-0.3	68	Wind blowing from the north-northeast	2			Sky obscured by fog and/or other meteorological phenomena.											12	1.3
27.01.2019 02:00	7.9	765.3	773.2	-0.2	65	Wind blowing from the east-northeast	3			Sky obscured by fog and/or other meteorological phenomena.					14.6						11	1.7
26.01.2019 23:00	8.5	765.5	773.4	0.5	65	Wind blowing from the east	2			Sky obscured by fog and/or other meteorological phenomena.											9	2.3
26.01.2019 20:00	9	765	772.9	1.3	67	Wind blowing from the east-northeast	5			100%.	Haze.	Cloud covering 1/2 or less of the sky throughout the appropriate period.	Cloud covering 1/2 or less of the sky throughout the appropriate period.				100%.	600-1000			6	3.2
26.01.2019 17:00	10.8	763.7	771.5	0.6	61	Wind blowing from the east	2			100%.	Haze.	Cloud covering 1/2 or less of the sky throughout the appropriate period.	Cloud covering 1/2 or less of the sky throughout the appropriate period.				100%.	600-1000			6	3.6
26.01.2019 14:00	14.1	763.1	770.9	-2.4	54	Wind blowing from the south-east	4			70 – 80%.	Haze.	Cloud covering 1/2 or less of the sky throughout the appropriate period.	Cloud covering 1/2 or less of the sky throughout the appropriate period.	9.9			70 – 80%.	600-1000			6	4.9
26.01.2019 11:00	11.6	765.5	773.3	0.6	57	Wind blowing from the north	1			100%.	Haze.	Cloud covering 1/2 or less of the sky throughout the appropriate period.	Cloud covering 1/2 or less of the sky throughout the appropriate period.				100%.	600-1000			6	3.4
26.01.2019 08:00	10.6	764.9	772.7	1.7	65	Wind blowing from the west-southwest	1			100%.	Mist.						100%.	600-1000			8	4.3
26.01.2019 05:00	9.9	763.2	771.1	0.2	69	Wind blowing from the north-east	3			Sky obscured by fog and/or other meteorological phenomena.	Haze.										6	4.5
26.01.2019 02:00	11.3	763	770.7	0.3	64	Wind blowing from the north-northeast	4			Sky obscured by fog and/or other meteorological phenomena.	Haze.	Cloud covering 1/2 or less of the sky throughout the appropriate period.	Cloud covering 1/2 or less of the sky throughout the appropriate period.		20.9							4.7
25.01.2019 23:00	11.3	762.7	770.5	1.6	78	Wind blowing from the north-northwest	2			Sky obscured by fog and/or other meteorological phenomena.	Mist.										3.9	7.6
25.01.2019 20:00	12.8	761.1	768.9	2.4	69	Wind blowing from the south-southeast	3			60%.	Haze.	Cloud covering 1/2 or less of the sky throughout the appropriate period.	Cloud covering 1/2 or less of the sky throughout the appropriate period.				60%.	1500-2000				7.3
25.01.2019 17:00	19.3	758.7	766.3	0.2	40	Wind blowing from the south-southeast	1			70 – 80%.							70 – 80%.	1500-2000			16	5.4
25.01.2019 14:00	19.3	758.5	766.2	-2.5	46	Wind blowing from the south-southwest	2			10% or less, but not 0				7.5			10% or less, but not 0	1000-1500			10	7.4
25.01.2019 11:00	14.3	761	768.7	-0.1	54	Wind blowing from the east-northeast	1			20–30%.	Haze.	Cloud covering 1/2 or less of the sky throughout the appropriate period.	Cloud covering 1/2 or less of the sky throughout the appropriate period.				20–30%.	1000-1500			7	5.1
25.01.2019 08:00	8.6	761.1	769	1.1	80	Wind blowing from the north-west	1			40%.	Mist.						40%.	1000-1500				5.3
25.01.2019 05:00	8	760	767.9	-0.3	81	Wind blowing from the west-northwest	2			Sky obscured by fog and/or other meteorological phenomena.	Mist.										6	4.9
25.01.2019 02:00	7.8	760.3	768.1	-0.2	82	Wind blowing from the west-northwest	1			Sky obscured by fog and/or other meteorological phenomena.	Mist.	Cloud covering 1/2 or less of the sky throughout the appropriate period.	Cloud covering 1/2 or less of the sky throughout the appropriate period.		17.9							4.9
24.01.2019 23:00	9.5	760.5	768.4	0.3	68	Wind blowing from the north-west	2			Sky obscured by fog and/or other meteorological phenomena.	Haze.										7	3.9
24.01.2019 20:00	10.9	760.2	768.1	1.1	63	Wind blowing from the north-west	1			no clouds	Haze.	Cloud covering 1/2 or less of the sky throughout the appropriate period.	Cloud covering 1/2 or less of the sky throughout the appropriate period.								7	4.1
24.01.2019 17:00	14	759.1	766.8	0	50	Wind blowing from the south-southeast	4			no clouds											9	3.8
24.01.2019 14:00	16.6	759.1	766.9	-2.3	43	Wind blowing from the south-southwest	3			no clouds	Haze.	Cloud covering 1/2 or less of the sky throughout the appropriate period.	Cloud covering 1/2 or less of the sky throughout the appropriate period.	5.8							7	4
24.01.2019 11:00	13	761.4	769.2	-0.3	57	Wind blowing from the south-west	1			no clouds											7	4.7
24.01.2019 08:00	6.9	761.7	769.6	1.4	85	Wind blowing from the west-northwest	1			no clouds	Mist.										4.9	4.6			Surface of ground dry (without cracks and no appreciable amount of dust or loose sand).
24.01.2019 05:00	6.5	760.3	768.2	-0.4	84	Wind blowing from the west	2			Sky obscured by fog and/or other meteorological phenomena.	Mist.											4
24.01.2019 02:00	7.1	760.7	768.5	-0.4	85	Wind blowing from the west-northwest	2			Sky obscured by fog and/or other meteorological phenomena.	Mist.	Cloud covering 1/2 or less of the sky throughout the appropriate period.	Cloud covering 1/2 or less of the sky throughout the appropriate period.		17.6							4.8
23.01.2019 23:00	8.9	761.1	769	0.8	76	Wind blowing from the north-west	2			Sky obscured by fog and/or other meteorological phenomena.	Mist.											4.9
23.01.2019 20:00	11.8	760.3	768.1	1.4	56	Wind blowing from the west-southwest	1			10% or less, but not 0							10% or less, but not 0	1500-2000			8	3.3
23.01.2019 17:00	15.2	758.9	766.6	-0.2	44	Wind blowing from the south-southeast	3			10% or less, but not 0							10% or less, but not 0	1500-2000			8	3
23.01.2019 14:00	16.4	759.1	766.9	-2.5	34	Wind blowing from the east-southeast	1			no clouds				4.9							10	0.5
23.01.2019 11:00	11.9	761.6	769.4	0	53	Wind blowing from the west-southwest	2			no clouds	Haze.	Cloud covering 1/2 or less of the sky throughout the appropriate period.	Cloud covering 1/2 or less of the sky throughout the appropriate period.								7	2.6
23.01.2019 08:00	6.3	761.6	769.5	1.7	74	Wind blowing from the north-west	3			10% or less, but not 0	Mist.						10% or less, but not 0	1500-2000				2			Surface of ground dry (without cracks and no appreciable amount of dust or loose sand).
23.01.2019 05:00	5.2	759.9	767.9	-0.7	88	Wind blowing from the west	2			Sky obscured by fog and/or other meteorological phenomena.	Mist.										3.9	3.4
23.01.2019 02:00	6.5	760.6	768.4	-0.2	84	Wind blowing from the west-northwest	3			Sky obscured by fog and/or other meteorological phenomena.	Mist.	Cloud covering 1/2 or less of the sky throughout the appropriate period.	Cloud covering 1/2 or less of the sky throughout the appropriate period.		17.1						3.9	4
22.01.2019 23:00	8	760.8	768.7	0.3	70	Wind blowing from the north-west	2			Sky obscured by fog and/or other meteorological phenomena.	Haze.											2.9
22.01.2019 20:00	9.7	760.5	768.4	1.1	60	Wind blowing from the south-southwest	2			20–30%.	Haze.	Cloud covering 1/2 or less of the sky throughout the appropriate period.	Cloud covering 1/2 or less of the sky throughout the appropriate period.				20–30%.	1000-1500				2.3
22.01.2019 17:00	13.2	759.4	767.1	0.1	54	Wind blowing from the south-southeast	3			20–30%.	Haze.	Cloud covering 1/2 or less of the sky throughout the appropriate period.	Cloud covering 1/2 or less of the sky throughout the appropriate period.				20–30%.	1000-1500			6	4.1
22.01.2019 14:00	15.5	759.3	767	-2.4	44	Wind blowing from the west	2			20–30%.				8			20–30%.	1000-1500			8	3.3
22.01.2019 11:00	12.9	761.7	769.5	0	52	Wind blowing from the north-northwest	2			20–30%.	Haze.	Cloud covering 1/2 or less of the sky throughout the appropriate period.	Cloud covering 1/2 or less of the sky throughout the appropriate period.				20–30%.	1000-1500			6	3.3
22.01.2019 08:00	9	761.7	769.6	1.2	76	Wind blowing from the west-northwest	1			20–30%.	Mist.						20–30%.	1000-1500			3.5	5
22.01.2019 05:00	8.5	760.5	768.4	-0.8	75	Wind blowing from the north-northwest	1			Sky obscured by fog and/or other meteorological phenomena.	Mist.										3.8	4.3
22.01.2019 02:00	9.3	761.3	769.2	-0.7	69	Wind blowing from the north	2			Sky obscured by fog and/or other meteorological phenomena.	Mist.	Cloud covering 1/2 or less of the sky throughout the appropriate period.	Cloud covering 1/2 or less of the sky throughout the appropriate period.		10.8						4	3.9
21.01.2019 23:00	9.7	762	769.9	0.2	67	Wind blowing from the north	2			Sky obscured by fog and/or other meteorological phenomena.	Haze.										4.5	3.9
21.01.2019 20:00	10.2	761.8	769.7	0.6	61	Calm, no wind	0			100%.	Haze.	Drizzle.	Cloud covering 1/2 or less of the sky throughout the appropriate period.				100%.	1000-1500			6	3	Trace of precipitation	6
21.01.2019 17:00	10	761.2	769	0.3	68	Wind blowing from the north-west	2			100%.	Haze.	Drizzle.	Cloud covering 1/2 or less of the sky throughout the appropriate period.				100%.	1000-1500			4.6	4.2
21.01.2019 14:00	10.8	760.9	768.8	-2	63	Wind blowing from the north-northeast	1			100%.	Haze.	Cloud covering 1/2 or less of the sky throughout the appropriate period.	Cloud covering 1/2 or less of the sky throughout the appropriate period.	8.5			100%.	1000-1500			4.8	4
21.01.2019 11:00	10	762.9	770.8	-0.2	56	Wind blowing from the north-northeast	3			100%.	Haze.	Cloud covering 1/2 or less of the sky throughout the appropriate period.	Cloud covering 1/2 or less of the sky throughout the appropriate period.				100%.	1000-1500				1.6
21.01.2019 08:00	8.9	763.1	771	1	73	Wind blowing from the east-northeast	2			100%.	Mist.						100%.	300-600			3.4	4.3	0.1	6
21.01.2019 05:00	9	762.1	770	-0.5	73	Wind blowing from the east-northeast	5			Sky obscured by fog and/or other meteorological phenomena.	Rain, not freezing, intermittent, slight at time of observation.										2.8	4.4
21.01.2019 02:00	9.3	762.6	770.4	-0.3	75	Wind blowing from the east-northeast	3			Sky obscured by fog and/or other meteorological phenomena.	Mist.	Cloud covering 1/2 or less of the sky throughout the appropriate period.	Cloud covering 1/2 or less of the sky throughout the appropriate period.		16						2.8	5.1	1	6
20.01.2019 23:00	9.2	762.9	770.8	1.3	84	Wind blowing from the east-northeast	2			Sky obscured by fog and/or other meteorological phenomena.	Rain, not freezing, intermittent, slight at time of observation.										4	6.6
20.01.2019 20:00	10.3	761.6	769.4	1.5	87	Wind blowing from the east-northeast	3			100%.	Rain, not freezing, intermittent, slight at time of observation.	Rain.	Drizzle.				100%.	600-1000			3	8.2	Trace of precipitation	6
20.01.2019 17:00	11.7	760.1	767.9	0.7	83	Wind blowing from the south-southeast	1			100%.	Mist.	Drizzle.	Cloud covering 1/2 or less of the sky throughout the appropriate period.				100%.	600-1000			4.2	8.9
20.01.2019 14:00	13.7	759.4	767.1	-1	78	Wind blowing from the north-west	1			100%.	Drizzle (not freezing) or snow grains not falling as shower(s).	Cloud covering 1/2 or less of the sky throughout the appropriate period.	Cloud covering 1/2 or less of the sky throughout the appropriate period.	12.7			100%.	600-1000			4.7	9.9	Trace of precipitation	6
20.01.2019 11:00	15.6	760.4	768.1	1.1	76	Wind blowing from the south	3			100%.	Mist.	Cloud covering 1/2 or less of the sky throughout the appropriate period.	Cloud covering 1/2 or less of the sky throughout the appropriate period.				100%.	600-1000			6	11.4
20.01.2019 08:00	13.6	759.3	767	1.6	88	Calm, no wind	0			90 or more, but not 100%							90 or more, but not 100%	1000-1500			7	11.7	Trace of precipitation	12
20.01.2019 05:00	12.7	757.7	765.4	-0.1	90	Wind blowing from the north-west	2			Sky obscured by fog and/or other meteorological phenomena.											7	11.1
20.01.2019 02:00	13.2	757.8	765.4	-0.2	87	Wind blowing from the west-northwest	2			Sky obscured by fog and/or other meteorological phenomena.					21.5						8	11.1
19.01.2019 23:00	14.5	758	765.7	0.4	75	Wind blowing from the east-southeast	1			Sky obscured by fog and/or other meteorological phenomena.											9	10.1
19.01.2019 20:00	15.9	757.6	765.3	1	69	Wind blowing from the south	1			90 or more, but not 100%							90 or more, but not 100%	1000-1500			12	10.2
19.01.2019 17:00	19.1	756.6	764.2	-0.4	56	Wind blowing from the south-southeast	3			90 or more, but not 100%							90 or more, but not 100%	1000-1500			14	10.1
19.01.2019 14:00	19.5	757	764.7	-2.8	55	Wind blowing from the south-southeast	2			70 – 80%.				8.9			70 – 80%.	1000-1500			17	10.2
19.01.2019 11:00	16.2	759.8	767.5	-0.3	62	Wind blowing from the west-northwest	1			60%.							60%.	1000-1500			10	8.9
19.01.2019 08:00	10.6	760.1	767.9	0.6	84	Wind blowing from the south-west	1			40%.	Mist.						40%.	1000-1500			6	8
19.01.2019 05:00	9	759.5	767.4	-0.4	89	Wind blowing from the west-northwest	2			Sky obscured by fog and/or other meteorological phenomena.	Mist.											7.3
19.01.2019 02:00	9.5	759.9	767.7	-0.8	87	Wind blowing from the west-northwest	2			Sky obscured by fog and/or other meteorological phenomena.					16.3						7	7.4
18.01.2019 23:00	10.3	760.7	768.5	-0.2	82	Wind blowing from the west-northwest	3			Sky obscured by fog and/or other meteorological phenomena.											7	7.4
18.01.2019 20:00	13.1	760.9	768.7	0.5	66	Wind blowing from the north-northwest	2			90 or more, but not 100%							90 or more, but not 100%	1000-1500			8	6.9
18.01.2019 17:00	15	760.4	768.1	-0.5	56	Wind blowing from the north	3			10% or less, but not 0							10% or less, but not 0	1000-1500			12	6.3
18.01.2019 14:00	15.1	760.9	768.7	-2.5	52	Wind blowing from the north-northwest	1			90 or more, but not 100%				7.6			90 or more, but not 100%	1000-1500			10	5.3
18.01.2019 11:00	12.4	763.4	771.2	-0.8	56	Wind blowing from the north	3			20–30%.							20–30%.	1000-1500			9	3.9
18.01.2019 08:00	8.6	764.2	772	1	62	Wind blowing from the north	4			90 or more, but not 100%							90 or more, but not 100%	600-1000			8	1.7			Surface of ground dry (without cracks and no appreciable amount of dust or loose sand).
18.01.2019 05:00	8.1	763.2	771.1	-0.5	70	Wind blowing from the north	3			Sky obscured by fog and/or other meteorological phenomena.	Haze.										7	2.8
18.01.2019 02:00	8.9	763.7	771.6	-0.2	70	Wind blowing from the east-northeast	3			Sky obscured by fog and/or other meteorological phenomena.					13.6						8	3.7
17.01.2019 23:00	10	763.9	771.8	0.6	68	Wind blowing from the east-northeast	3			Sky obscured by fog and/or other meteorological phenomena.											8	4.4
17.01.2019 20:00	10.3	763.3	771.1	1.6	77	Calm, no wind	0			100%.	Mist.	Cloud covering 1/2 or less of the sky throughout the appropriate period.	Cloud covering 1/2 or less of the sky throughout the appropriate period.				100%.	600-1000				6.4
17.01.2019 17:00	11.1	761.7	769.5	0.5	74	Wind blowing from the south-southeast	2			100%.	Mist.	Cloud covering 1/2 or less of the sky throughout the appropriate period.	Cloud covering 1/2 or less of the sky throughout the appropriate period.				100%.	600-1000			7	6.6
17.01.2019 14:00	13.3	761.2	769	-1.5	68	Wind blowing from the south-east	2			100%.				8.9			100%.	600-1000			8	7.5
17.01.2019 11:00	12.2	762.7	770.5	0	70	Wind blowing from the south	1			100%.							100%.	600-1000			9	6.9
17.01.2019 08:00	9.6	762.7	770.5	1.5	78	Wind blowing from the east-northeast	1			100%.							100%.	600-1000			12	6
17.01.2019 05:00	9.1	761.2	769.1	-0.2	81	Wind blowing from the north	3			Sky obscured by fog and/or other meteorological phenomena.	Drizzle, not freezing, intermittent, slight at time of observation.										7	6
17.01.2019 02:00	9.4	761.4	769.3	-0.6	79	Wind blowing from the east-northeast	2			Sky obscured by fog and/or other meteorological phenomena.	Mist.	Cloud covering 1/2 or less of the sky throughout the appropriate period.	Cloud covering 1/2 or less of the sky throughout the appropriate period.								6	5.9
16.01.2019 23:00	9.9	762	769.9	0.2	76	Wind blowing from the east-northeast	1			Sky obscured by fog and/or other meteorological phenomena.											8	5.9
16.01.2019 20:00	9.8	761.8	769.6	1.3	77	Wind blowing from the north-northwest	3			100%.	Drizzle (not freezing) or snow grains not falling as shower(s).	Drizzle.	Cloud covering 1/2 or less of the sky throughout the appropriate period.				100%.	600-1000			8	6	Trace of precipitation	6
16.01.2019 17:00	9.9	760.5	768.3	0.2	76	Wind blowing from the east	1			100%.	Cloud development not observed or not observable.	Drizzle.	Cloud covering 1/2 or less of the sky throughout the appropriate period.				100%.	600-1000			10	5.9
16.01.2019 14:00	10.2	760.3	768.1	-1.8	76	Wind blowing from the north-northeast	3			100%.	Cloud development not observed or not observable.	Rain.	Drizzle.	9.5			100%.	600-1000			15	6.2	Trace of precipitation	6
16.01.2019 11:00	10.4	762.1	769.9	-0.1	79	Wind blowing from the east-southeast	2			100%.	Cloud development not observed or not observable.	Rain.	Drizzle.				100%.	600-1000			21	6.9
16.01.2019 08:00	9.6	762.2	770	1.2	90	Wind blowing from the north-east	2			100%.	Rain, not freezing, intermittent, slight at time of observation.						100%.	600-1000			3.8	8	0.1	6
16.01.2019 05:00	10.9	761	768.8	-0.2	80	Wind blowing from the south	1			Sky obscured by fog and/or other meteorological phenomena.											24	7.6
16.01.2019 02:00	11.5	761.2	768.9	0	79	Wind blowing from the east-northeast	2			Sky obscured by fog and/or other meteorological phenomena.					18.2						30	8
15.01.2019 23:00	12.4	761.2	769	0.7	78	Wind blowing from the east	1			Sky obscured by fog and/or other meteorological phenomena.	Drizzle, not freezing, intermittent, slight at time of observation.										21	8.7
15.01.2019 20:00	13.3	760.5	768.2	1.9	83	Wind blowing from the south-southwest	1			100%.	Drizzle (not freezing) or snow grains not falling as shower(s).	Rain.	Drizzle.				100%.	600-1000			14	10.5
15.01.2019 17:00	14.9	758.6	766.3	1	81	Wind blowing from the south-east	3			100%.	Drizzle, not freezing, intermittent, slight at time of observation.	Cloud covering 1/2 or less of the sky throughout the appropriate period.	Cloud covering 1/2 or less of the sky throughout the appropriate period.				100%.	600-1000				11.7
15.01.2019 14:00	17.6	757.6	765.3	-1.6	67	Wind blowing from the south	1			100%.	Cloud development not observed or not observable.	Drizzle.	Cloud covering 1/2 or less of the sky throughout the appropriate period.	13.4			100%.	1000-1500			9	11.4
15.01.2019 11:00	16.2	759.2	766.9	0	75	Wind blowing from the south-west	1			100%.	Cloud development not observed or not observable.	Drizzle.	Cloud covering 1/2 or less of the sky throughout the appropriate period.				100%.	1000-1500			7	11.8
15.01.2019 08:00	13.8	759.2	766.9	1.2	84	Wind blowing from the north-west	1			100%.	Mist.						100%.	600-1000			6	11.1
15.01.2019 05:00	13.5	758	765.7	-0.2	86	Wind blowing from the west	1			Sky obscured by fog and/or other meteorological phenomena.	Mist.											11.2
15.01.2019 02:00	13.5	758.2	765.8	-1.3	83	Wind blowing from the west-northwest	2			Sky obscured by fog and/or other meteorological phenomena.	Drizzle, not freezing, intermittent, slight at time of observation.	Cloud covering 1/2 or less of the sky throughout the appropriate period.	Cloud covering 1/2 or less of the sky throughout the appropriate period.		16.7						4.7	10.7
14.01.2019 23:00	13.8	759.5	767.2	0.4	78	Calm, no wind	0			Sky obscured by fog and/or other meteorological phenomena.	Mist.											10
14.01.2019 20:00	14.1	759.1	766.9	0.8	77	Wind blowing from the north-northwest	1			100%.	Mist.	Cloud covering 1/2 or less of the sky throughout the appropriate period.	Cloud covering 1/2 or less of the sky throughout the appropriate period.				100%.	600-1000				10.1
14.01.2019 17:00	14.9	758.3	766	0.4	73	Wind blowing from the north-east	3			100%.	Mist.	Cloud covering 1/2 or less of the sky throughout the appropriate period.	Cloud covering 1/2 or less of the sky throughout the appropriate period.				100%.	600-1000			6	10.1
14.01.2019 14:00	16.2	757.9	765.7	-2.8	65	Wind blowing from the south-southeast	1			90 or more, but not 100%				11.2			90 or more, but not 100%	600-1000			7	9.6
14.01.2019 11:00	13	760.7	768.5	-0.1	74	Wind blowing from the north-west	2			100%.							100%.	600-1000			8	8.5
14.01.2019 08:00	11.8	760.8	768.6	1.1	75	Wind blowing from the north	2			100%.							100%.	600-1000			10	7.5	Trace of precipitation	12
14.01.2019 05:00	11.3	759.7	767.5	-0.5	81	Wind blowing from the north-northeast	2			Sky obscured by fog and/or other meteorological phenomena.	Mist.										6	8.2
14.01.2019 02:00	11.2	760.2	768	-0.4	81	Wind blowing from the north	1			Sky obscured by fog and/or other meteorological phenomena.					13.7						9	8.1
13.01.2019 23:00	11.5	760.6	768.4	0.3	80	Wind blowing from the north-east	2			Sky obscured by fog and/or other meteorological phenomena.	Drizzle, not freezing, intermittent, slight at time of observation.										15	8.2
13.01.2019 20:00	11.5	760.3	768.1	1.1	83	Wind blowing from the north	1			100%.	Mist.	Cloud covering 1/2 or less of the sky throughout the appropriate period.	Cloud covering 1/2 or less of the sky throughout the appropriate period.				100%.	600-1000				8.7
13.01.2019 17:00	12.6	759.2	767	0.4	82	Wind blowing from the south-southeast	2			100%.	Mist.	Cloud covering 1/2 or less of the sky throughout the appropriate period.	Cloud covering 1/2 or less of the sky throughout the appropriate period.				100%.	600-1000				9.6
13.01.2019 14:00	13.5	758.8	766.6	-2.1	80	Wind blowing from the south-east	2			100%.	Mist.	Drizzle.	Cloud covering 1/2 or less of the sky throughout the appropriate period.	10.9			100%.	600-1000			4.5	10.1	Trace of precipitation	6
13.01.2019 11:00	12.2	760.9	768.7	0.1	88	Wind blowing from the south-west	1			100%.	Drizzle (not freezing) or snow grains not falling as shower(s).	Drizzle.	Cloud covering 1/2 or less of the sky throughout the appropriate period.				100%.	600-1000			3.9	10.3
13.01.2019 08:00	11.1	760.8	768.6	1.1	91	Wind blowing from the south-southeast	2			100%.	Mist.						100%.	600-1000			4.3	9.7	0.2	12
13.01.2019 05:00	11.1	759.7	767.5	-0.5	93	Wind blowing from the south-east	1			Sky obscured by fog and/or other meteorological phenomena.	Drizzle, not freezing, intermittent, slight at time of observation.										3.6	10
13.01.2019 02:00	11.6	760.2	767.9	-0.1	90	Wind blowing from the north-northeast	1			Sky obscured by fog and/or other meteorological phenomena.	Mist.	Cloud covering 1/2 or less of the sky throughout the appropriate period.	Cloud covering 1/2 or less of the sky throughout the appropriate period.		16.3						9	10	0.2	6
12.01.2019 23:00	11.8	760.3	768.1	0.5	95	Wind blowing from the west	2			Sky obscured by fog and/or other meteorological phenomena.	Drizzle, not freezing, intermittent, slight at time of observation.										2.1	11
12.01.2019 20:00	12.8	759.8	767.5	0.9	89	Wind blowing from the south-west	1			100%.	Drizzle, not freezing, intermittent, slight at time of observation.	Drizzle.	Cloud covering 1/2 or less of the sky throughout the appropriate period.				100%.	600-1000			4.1	11	Trace of precipitation	6
12.01.2019 17:00	13.9	758.9	766.6	1.1	85	Wind blowing from the south-southeast	2			100%.	Cloud development not observed or not observable.	Drizzle.	Cloud covering 1/2 or less of the sky throughout the appropriate period.				100%.	600-1000			18	11.4
12.01.2019 14:00	15.5	757.8	765.4	-1	84	Wind blowing from the south-southeast	4			100%.				14.2			100%.	600-1000			24	12.8
12.01.2019 11:00	16	758.8	766.5	0.4	87	Wind blowing from the south-southeast	1			100%.	Mist.	Cloud covering 1/2 or less of the sky throughout the appropriate period.	Cloud covering 1/2 or less of the sky throughout the appropriate period.				100%.	600-1000				13.8
12.01.2019 08:00	14.5	758.4	766	1.5	97	Wind blowing from the south-east	1			100%.	Fog or ice fog.						100%.	600-1000			1	14	Trace of precipitation	12
12.01.2019 05:00	14.4	756.9	764.6	0.2	96	Wind blowing from the south	1			Sky obscured by fog and/or other meteorological phenomena.	Mist.										1.1	13.8
12.01.2019 02:00	14.5	756.7	764.3	-0.1	95	Wind blowing from the west-southwest	1			Sky obscured by fog and/or other meteorological phenomena.	Mist.	Cloud covering 1/2 or less of the sky throughout the appropriate period.	Cloud covering 1/2 or less of the sky throughout the appropriate period.		19.9						1.9	13.7
11.01.2019 23:00	14.9	756.8	764.5	-0.2	91	Wind blowing from the south-east	1			Sky obscured by fog and/or other meteorological phenomena.	Mist.										3.4	13.4
11.01.2019 20:00	15.5	757	764.7	1.1	89	Wind blowing from the south-southeast	1			90 or more, but not 100%	Mist.	Cloud covering 1/2 or less of the sky throughout the appropriate period.	Cloud covering 1/2 or less of the sky throughout the appropriate period.				90 or more, but not 100%	600-1000			4.3	13.7
11.01.2019 17:00	18	755.9	763.5	0.1	83	Wind blowing from the south-southeast	2			90 or more, but not 100%	Mist.	Cloud covering 1/2 or less of the sky throughout the appropriate period.	Cloud covering 1/2 or less of the sky throughout the appropriate period.				90 or more, but not 100%	600-1000				15.1
11.01.2019 14:00	19.2	755.8	763.4	-2.5	76	Wind blowing from the south-southeast	2			90 or more, but not 100%	Mist.	Drizzle.	Cloud covering 1/2 or less of the sky throughout the appropriate period.	13.7			90 or more, but not 100%	600-1000				14.9	Trace of precipitation	6
11.01.2019 11:00	15.6	758.3	766	-0.5	91	Wind blowing from the south	1			100%.	Mist.	Drizzle.	Cloud covering 1/2 or less of the sky throughout the appropriate period.				100%.	600-1000			2.7	14.1
11.01.2019 08:00	13.9	758.8	766.6	0.8	98	Wind blowing from the south-southeast	1			100%.	Drizzle (not freezing) or snow grains not falling as shower(s).						100%.	600-1000			1	13.6	Trace of precipitation	12
11.01.2019 05:00	13.7	758	765.7	-0.8	97	Wind blowing from the south-southwest	1			Sky obscured by fog and/or other meteorological phenomena.	Drizzle, not freezing, intermittent, heavy (dense) at time of observation.										0.3	13.2
11.01.2019 02:00	13.8	758.8	766.4	-0.6	95	Wind blowing from the south-east	1			Sky obscured by fog and/or other meteorological phenomena.	Drizzle, not freezing, intermittent, slight at time of observation.	Cloud covering 1/2 or less of the sky throughout the appropriate period.	Cloud covering 1/2 or less of the sky throughout the appropriate period.		18.6						1.4	13
10.01.2019 23:00	13.9	759.4	767.1	0	92	Wind blowing from the south-southwest	1			Sky obscured by fog and/or other meteorological phenomena.	Mist.										3.1	12.6
10.01.2019 20:00	14.3	759.4	767.1	0.9	89	Wind blowing from the south-southeast	1			100%.	Mist.	Cloud covering 1/2 or less of the sky throughout the appropriate period.	Cloud covering 1/2 or less of the sky throughout the appropriate period.				100%.	600-1000			4.9	12.5
10.01.2019 17:00	16.6	758.5	766.1	0.6	82	Wind blowing from the south-southeast	3			100%.							100%.	600-1000			10	13.5
10.01.2019 14:00	18.2	757.9	765.6	-2.5	72	Wind blowing from the south-east	2			90 or more, but not 100%				11.2			90 or more, but not 100%	600-1000			11	13.1
10.01.2019 11:00	15.3	760.4	768.1	-0.5	77	Calm, no wind	0			100%.							100%.	600-1000			8	11.3
10.01.2019 08:00	12.3	760.9	768.7	1.1	90	Wind blowing from the west	2			100%.	Mist.						100%.	600-1000				10.7	0.1	12
10.01.2019 05:00	11.6	759.8	767.6	-0.8	90	Wind blowing from the west-southwest	1			Sky obscured by fog and/or other meteorological phenomena.	Mist.											10
10.01.2019 02:00	11.3	760.6	768.4	-1.5	94	Wind blowing from the west	1			Sky obscured by fog and/or other meteorological phenomena.	Drizzle (not freezing) or snow grains not falling as shower(s).	Cloud covering 1/2 or less of the sky throughout the appropriate period.	Cloud covering 1/2 or less of the sky throughout the appropriate period.		11.9						2.6	10.4	0.1	6
09.01.2019 23:00	11.8	762.1	769.9	-0.3	85	Wind blowing from the west-northwest	2			Sky obscured by fog and/or other meteorological phenomena.											8	9.4
09.01.2019 20:00	11.9	762.4	770.2	0.5	81	Wind blowing from the north	2			100%.							100%.	600-1000			15	8.7
09.01.2019 17:00	11.6	761.9	769.7	-0.1	79	Wind blowing from the north-east	1			100%.							100%.	600-1000			14	8.1
09.01.2019 14:00	11.3	762	769.8	-2.6	79	Wind blowing from the north	3			100%.				10.5			100%.	600-1000			13	7.8
09.01.2019 11:00	11	764.6	772.5	-0.5	76	Wind blowing from the north-northwest	3			100%.							100%.	600-1000			9	6.9
09.01.2019 08:00	10.8	765.1	772.9	1.3	79	Wind blowing from the north-east	2			100%.							100%.	600-1000			24	7.3
09.01.2019 05:00	10.5	763.8	771.7	-0.1	91	Wind blowing from the south-west	1			Sky obscured by fog and/or other meteorological phenomena.	Drizzle, not freezing, intermittent, slight at time of observation.										10	9.1
09.01.2019 02:00	11.1	763.9	771.7	0.1	83	Wind blowing from the north-northeast	3			Sky obscured by fog and/or other meteorological phenomena.	Drizzle, not freezing, intermittent, slight at time of observation.	Cloud covering 1/2 or less of the sky throughout the appropriate period.	Cloud covering 1/2 or less of the sky throughout the appropriate period.		14						30	8.3
08.01.2019 23:00	12.2	763.8	771.6	1.1	82	Wind blowing from the north-west	2			Sky obscured by fog and/or other meteorological phenomena.											15	9.2
08.01.2019 20:00	13	762.7	770.5	1.6	78	Wind blowing from the north-east	3			100%.	Cloud development not observed or not observable.	Drizzle.	Cloud covering 1/2 or less of the sky throughout the appropriate period.				100%.	600-1000			30	9.3	Trace of precipitation	6
08.01.2019 17:00	13.4	761.1	768.9	0.5	80	Wind blowing from the east-northeast	2			100%.							100%.	600-1000			30	10
08.01.2019 14:00	13.9	760.6	768.3	-1.6	86	Wind blowing from the south-southeast	1			100%.	Cloud development not observed or not observable.	Drizzle.	Cloud covering 1/2 or less of the sky throughout the appropriate period.	13			100%.	600-1000			12	11.6	Trace of precipitation	6
08.01.2019 11:00	13.2	762.2	770	0.6	91	Wind blowing from the south	2			100%.	Drizzle (not freezing) or snow grains not falling as shower(s).	Drizzle.	Cloud covering 1/2 or less of the sky throughout the appropriate period.				100%.	600-1000			9	11.8
08.01.2019 08:00	13.5	761.6	769.3	1.2	94	Wind blowing from the south-east	2			100%.	Mist.						100%.	600-1000			3.5	12.6	0.1	12
08.01.2019 05:00	13.4	760.4	768.1	0.2	95	Wind blowing from the south-southeast	2			Sky obscured by fog and/or other meteorological phenomena.	Mist.										4.2	12.6
08.01.2019 02:00	13.3	760.2	767.9	-0.1	94	Wind blowing from the south-west	1			Sky obscured by fog and/or other meteorological phenomena.	Drizzle (not freezing) or snow grains not falling as shower(s).	Cloud covering 1/2 or less of the sky throughout the appropriate period.	Cloud covering 1/2 or less of the sky throughout the appropriate period.		13.9						4.2	12.4	0.1	6
07.01.2019 23:00	13.4	760.3	768	-0.2	92	Wind blowing from the west-northwest	2			Sky obscured by fog and/or other meteorological phenomena.	Rain, not freezing, intermittent, slight at time of observation.										4	12.1
07.01.2019 20:00	13.5	760.5	768.2	0.8	88	Wind blowing from the west-northwest	2			100%.	Cloud development not observed or not observable.	Rain.	Cloud covering 1/2 or less of the sky throughout the appropriate period.				100%.	600-1000			8	11.6
07.01.2019 17:00	13.7	759.7	767.4	0	84	Wind blowing from the north-northwest	2			100%.	Rain (not freezing) not falling as shower(s).	Cloud covering 1/2 or less of the sky throughout the appropriate period.	Cloud covering 1/2 or less of the sky throughout the appropriate period.				100%.	600-1000			12	11
07.01.2019 14:00	13.7	759.7	767.5	-2.1	83	Wind blowing from the west-northwest	2			100%.	Cloud development not observed or not observable.	Drizzle.	Cloud covering 1/2 or less of the sky throughout the appropriate period.	11.6			100%.	600-1000			10	10.9
07.01.2019 11:00	13.1	761.8	769.6	0	82	Wind blowing from the north-west	1			100%.							100%.	600-1000			14	10.1
07.01.2019 08:00	12.1	761.8	769.6	0.4	82	Wind blowing from the north	1			100%.							100%.	600-1000			24	9.1
07.01.2019 05:00	11.7	761.4	769.2	-0.2	80	Wind blowing from the north	3			Sky obscured by fog and/or other meteorological phenomena.	Drizzle, not freezing, intermittent, slight at time of observation.										13	8.4
07.01.2019 02:00	11.8	761.6	769.4	-0.5	80	Wind blowing from the north-west	2			Sky obscured by fog and/or other meteorological phenomena.	Drizzle (not freezing) or snow grains not falling as shower(s).	Cloud covering 1/2 or less of the sky throughout the appropriate period.	Cloud covering 1/2 or less of the sky throughout the appropriate period.		14.2						14	8.5
06.01.2019 23:00	12.1	762.1	769.9	-0.5	76	Wind blowing from the north-east	2			Sky obscured by fog and/or other meteorological phenomena.											20	8
06.01.2019 20:00	12.2	762.6	770.4	1.4	82	Wind blowing from the west	1			100%.							100%.	600-1000			16	9.2
06.01.2019 17:00	13.1	761.2	769	0.3	79	Wind blowing from the north-east	2			100%.							100%.	600-1000			22	9.5
06.01.2019 14:00	14.1	760.9	768.7	-1.8	78	Wind blowing from the east-northeast	1			100%.	Cloud development not observed or not observable.	Drizzle.	Cloud covering 1/2 or less of the sky throughout the appropriate period.	11.8			100%.	600-1000			25	10.3	Trace of precipitation	6
06.01.2019 11:00	13.4	762.7	770.5	0.2	92	Wind blowing from the south-west	1			100%.	Drizzle (not freezing) or snow grains not falling as shower(s).	Drizzle.	Cloud covering 1/2 or less of the sky throughout the appropriate period.				100%.	600-1000				12.1
06.01.2019 08:00	12.4	762.5	770.3	1.5	98	Wind blowing from the west	1			100%.	Drizzle, not freezing, intermittent, slight at time of observation.						100%.	300-600			0.7	12.1	0.3	6
06.01.2019 05:00	11.9	761	768.8	0.4	97	Wind blowing from the west	1			Sky obscured by fog and/or other meteorological phenomena.	Rain, not freezing, intermittent, slight at time of observation.										0.4	11.4
06.01.2019 02:00	12.2	760.6	768.4	-0.6	97	Wind blowing from the south	2			Sky obscured by fog and/or other meteorological phenomena.	Drizzle (not freezing) or snow grains not falling as shower(s).	Cloud covering 1/2 or less of the sky throughout the appropriate period.	Cloud covering 1/2 or less of the sky throughout the appropriate period.		15						2.1	11.7	0.4	6
05.01.2019 23:00	12.1	761.2	769	0.7	97	Wind blowing from the south	1			Sky obscured by fog and/or other meteorological phenomena.	Drizzle, not freezing, intermittent, slight at time of observation.										2	11.6
05.01.2019 20:00	12.8	760.5	768.2	1	95	Wind blowing from the south-southeast	1			100%.	Drizzle, not freezing, intermittent, slight at time of observation.	Rain.	Drizzle.				100%.	600-1000				12	0.3	6
05.01.2019 17:00	13.8	759.5	767.2	0.4	95	Wind blowing from the south	1			100%.	Drizzle, not freezing, intermittent, slight at time of observation.	Rain.	Drizzle.				100%.	600-1000			4.4	13
05.01.2019 14:00	14.6	759.1	766.8	-1	96	Wind blowing from the south	1			100%.	Drizzle, not freezing, intermittent, slight at time of observation.	Rain.	Fog or ice fog or thick haze.	13.8			100%.	600-1000			1.5	14	0.8	6
05.01.2019 11:00	14.8	760.1	767.8	0.6	95	Wind blowing from the south-southwest	1			100%.	Drizzle, not freezing, intermittent, slight at time of observation.	Drizzle.	Cloud covering 1/2 or less of the sky throughout the appropriate period.				100%.	600-1000			1.5	14
05.01.2019 08:00	14	759.5	767.2	0.8	97	Wind blowing from the south	1			100%.	Rain, not freezing, intermittent, heavy at time of observation.						100%.	600-1000			1.6	13.5	0.9	6
05.01.2019 05:00	14.1	758.7	766.4	-0.8	97	Wind blowing from the south-southeast	2			Sky obscured by fog and/or other meteorological phenomena.	Rain, not freezing, intermittent, slight at time of observation.										0.6	13.6
05.01.2019 02:00	14.9	759.5	767.2	-0.5	96	Wind blowing from the south-southeast	1			Sky obscured by fog and/or other meteorological phenomena.	Rain (not freezing) not falling as shower(s).	Drizzle.	Cloud covering 1/2 or less of the sky throughout the appropriate period.		17.7						3.7	14.3	0.2	6
04.01.2019 23:00	15.2	760	767.7	-0.2	94	Wind blowing from the north-northwest	2			Sky obscured by fog and/or other meteorological phenomena.	Rain, not freezing, intermittent, slight at time of observation.										2.5	14.2
04.01.2019 20:00	16.1	760.2	767.9	0.6	84	Wind blowing from the south-southeast	1			100%.	Cloud development not observed or not observable.	Rain.	Drizzle.				100%.	1000-1500			10	13.4	Trace of precipitation	6
04.01.2019 17:00	16.6	759.6	767.2	-0.4	80	Wind blowing from the south-west	1			100%.	Rain (not freezing) not falling as shower(s).	Drizzle.	Cloud covering 1/2 or less of the sky throughout the appropriate period.				100%.	1000-1500			16	13.1
04.01.2019 14:00	17.1	760	767.7	-2.7	78	Wind blowing from the north-west	1			100%.				11.9			100%.	1000-1500			28	13.2
04.01.2019 11:00	15.1	762.7	770.4	-0.2	82	Wind blowing from the west-northwest	2			100%.							100%.	600-1000			17	12.1
04.01.2019 08:00	12.7	762.9	770.7	0.3	91	Wind blowing from the north-west	1			100%.	Rain (not freezing) not falling as shower(s).						100%.	600-1000			11	11.3	Trace of precipitation	12
04.01.2019 05:00	12.5	762.6	770.4	-1.2	87	Wind blowing from the north-west	2			Sky obscured by fog and/or other meteorological phenomena.											24	10.4
04.01.2019 02:00	11.9	763.8	771.6	-0.4	91	Wind blowing from the west-northwest	2			Sky obscured by fog and/or other meteorological phenomena.	Drizzle, not freezing, intermittent, slight at time of observation.	Cloud covering 1/2 or less of the sky throughout the appropriate period.	Cloud covering 1/2 or less of the sky throughout the appropriate period.		12.7						6	10.5
03.01.2019 23:00	12.3	764.2	772	-1	84	Wind blowing from the north	2			Sky obscured by fog and/or other meteorological phenomena.	Drizzle, not freezing, intermittent, slight at time of observation.										19	9.7
03.01.2019 20:00	12.2	765.2	773	0.7	85	Wind blowing from the north	3			100%.	Rain, not freezing, intermittent, slight at time of observation.	Drizzle.	Cloud covering 1/2 or less of the sky throughout the appropriate period.				100%.	600-1000			9	9.8	Trace of precipitation	6
03.01.2019 17:00	12.6	764.5	772.3	0.4	81	Wind blowing from the north-northeast	2			100%.	Cloud development not observed or not observable.	Drizzle.	Cloud covering 1/2 or less of the sky throughout the appropriate period.				100%.	600-1000			22	9.4
03.01.2019 14:00	12.6	764.1	772	-2	80	Wind blowing from the north	2			100%.	Drizzle (not freezing) or snow grains not falling as shower(s).	Drizzle.	Cloud covering 1/2 or less of the sky throughout the appropriate period.	9.9			100%.	600-1000			28	9.2	Trace of precipitation	6
03.01.2019 11:00	12.2	766.1	773.9	0.3	80	Wind blowing from the north-northwest	2			100%.	Cloud development not observed or not observable.	Drizzle.	Cloud covering 1/2 or less of the sky throughout the appropriate period.				100%.	600-1000			18	8.9
03.01.2019 08:00	11.4	765.8	773.7	1.4	85	Wind blowing from the west-northwest	1			100%.	Rain (not freezing) not falling as shower(s).						100%.	600-1000			14	9	0.3	12
03.01.2019 05:00	10.6	764.4	772.3	-0.5	88	Wind blowing from the west-northwest	2			Sky obscured by fog and/or other meteorological phenomena.											14	8.7
03.01.2019 02:00	10	764.9	772.8	-0.5	96	Wind blowing from the west-southwest	1			Sky obscured by fog and/or other meteorological phenomena.	Drizzle (not freezing) or snow grains not falling as shower(s).	Cloud covering 1/2 or less of the sky throughout the appropriate period.	Cloud covering 1/2 or less of the sky throughout the appropriate period.		10.9						2.2	9.4	0.3	6
02.01.2019 23:00	9.9	765.4	773.3	-0.2	96	Wind blowing from the north-west	2			Sky obscured by fog and/or other meteorological phenomena.	Drizzle, not freezing, intermittent, slight at time of observation.										2.3	9.3
02.01.2019 20:00	10.1	765.6	773.5	1.2	92	Wind blowing from the north-west	2			100%.	Drizzle, not freezing, intermittent, slight at time of observation.	Rain.	Drizzle.				100%.	600-1000			4.8	8.9	0.2	6
02.01.2019 17:00	10.6	764.4	772.3	0.3	83	Wind blowing from the north-west	1			100%.	Cloud development not observed or not observable.	Rain.	Drizzle.				100%.	600-1000			9	7.8
02.01.2019 14:00	10.5	764.1	772	-2.1	83	Wind blowing from the west-northwest	3			100%.	Cloud development not observed or not observable.	Rain.	Drizzle.	9.5			100%.	600-1000			11	7.7	0.3	6
02.01.2019 11:00	10.2	766.2	774.1	-0.4	79	Wind blowing from the north-east	1			100%.	Cloud development not observed or not observable.	Rain.	Drizzle.				100%.	600-1000			12	6.7
02.01.2019 08:00	9.9	766.6	774.5	1.1	78	Wind blowing from the north	1			100%.	Rain (not freezing) not falling as shower(s).						100%.	600-1000			11	6.2	Trace of precipitation	12
02.01.2019 05:00	9.8	765.5	773.4	-0.2	77	Wind blowing from the east-northeast	3			Sky obscured by fog and/or other meteorological phenomena.	Drizzle, not freezing, intermittent, slight at time of observation.										13	6
02.01.2019 02:00	10.2	765.7	773.5	-0.6	72	Wind blowing from the north-east	2			Sky obscured by fog and/or other meteorological phenomena.					12.2						17	5.4
01.01.2019 23:00	10.5	766.3	774.2	0.2	70	Wind blowing from the north	3			Sky obscured by fog and/or other meteorological phenomena.											21	5.3
01.01.2019 20:00	10.7	766.1	774	0.5	70	Wind blowing from the east-northeast	3			90 or more, but not 100%							90 or more, but not 100%	1000-1500			29	5.3
01.01.2019 17:00	11.3	765.6	773.5	1	67	Wind blowing from the north-northeast	2			100%.							100%.	1000-1500			27	5.4
01.01.2019 14:00	11.9	764.6	772.5	-2.4	67	Wind blowing from the north-northeast	3			100%.	Cloud development not observed or not observable.	Rain.	Drizzle.	9			100%.	1000-1500			30	5.8	Trace of precipitation	6
01.01.2019 11:00	10.6	767	774.9	-0.5	81	Wind blowing from the north-west	3			100%.	Cloud development not observed or not observable.	Rain.	Drizzle.				100%.	600-1000			19	7.5
01.01.2019 08:00	9.8	767.5	775.4	1.6	80	Wind blowing from the west-northwest	1			100%.	Rain, not freezing, intermittent, slight at time of observation.						100%.	600-1000			23	6.5	Trace of precipitation	12
01.01.2019 05:00	9.5	765.9	773.8	-0.3	83	Wind blowing from the north-west	2			Sky obscured by fog and/or other meteorological phenomena.											17	6.8
01.01.2019 02:00	9.6	766.2	774.1	-0.8	83	Wind blowing from the north-west	3			Sky obscured by fog and/or other meteorological phenomena.					9.8						14	6.9
