# Supplementary material for: Comparative transcriptome analyses revealed differential strategies of roots and leaves from methyl jasmonate treatment Baphicacanthus cusia (Nees) Bremek and differentially expressed genes involved in tryptophan biosynthesis
Source: PLoS One. 2019 Mar 13;14(3):e0212863. doi: 10.1371/journal.pone.0212863 (PMC6415880; doi:10.1371/journal.pone.0212863)
Supplement: S7 Table — (XLSX) [file pone.0212863.s007.xlsx]

## Sheet: Sheet1
S11 Table. Leaves length and width of B. cusia at day 1 and day 10 after treated with MeJA.
Sample		Length(cm)	Width(cm)	S(cm2)
1	G1	5.5	2.5	9.625
2		6.5	2.6	11.83
3		6.5	3	13.65
4		5.8	2.6	10.556
5		6.5	3	13.65
6		5.8	2.6	10.556
7	G10	8.5	3.2	19.04
8		8	3.1	17.36
9		7.4	3.1	16.058
10		7.5	3	15.75
11		8.1	3	17.01
12		8.2	3.1	17.794
13	H1	10	3.5	24.5
14		9	3.1	19.53
15		10.5	3.1	22.785
16		10.6	3.1	23.002
17		8.5	3	17.85
18		9.5	3.2	21.28
19	H10	10.7	3.4	25.466
20		10.5	3.3	24.255
21		10.8	3.3	24.948
22		11.1	3	23.31
23		9	3	18.9
24		10	3	21
25	I1	7.2	3	15.12
26		7.5	3.4	17.85
27		6.7	2.7	12.663
28		6.8	2.8	13.328
29		7.5	3	15.75
30		7.2	2.8	14.112
31	I10	6.9	2.9	14.007
32		6.5	2.4	10.92
33		6.6	2.8	12.936
34		6.2	2.6	11.284
35		6.4	2.3	10.304
36		6.3	2.2	9.702
37	J1	9	3.1	19.53
38		10	3.5	24.5
39		8.6	3.2	19.264
40		8.6	3.4	20.468
41		8	2.9	16.24
42		8.1	2.9	16.443
43	J10	9.5	2.7	17.955
44		9.8	2.7	18.522
45		8.4	2.9	17.052
46		8.4	3.4	19.992
47		8.4	2.5	14.7
48		7.2	2.6	13.104
49	K1	5.6	2.6	10.192
50		5.2	2.5	9.1
51		7.3	2.9	14.819
52		6.8	2.8	13.328
53		7	3	14.7
54		6.8	2.8	13.328
55	K10	5.4	2.4	9.072
56		5.3	2.7	10.017
57		6	2.6	10.92
58		5.2	2.3	8.372
59		5.5	2.7	10.395
60		5.1	2.8	9.996
61	L1	5.4	2.5	9.45
62		5.1	2.4	8.568
63		6.2	2.8	12.152
64		6.3	2.9	12.789
65		6.2	2.7	11.718
66		6.5	3	13.65
67	L10	4.5	2	6.3
68		5	2.3	8.05
69		5.8	2.4	9.744
70		6.1	2.4	10.248
71		4.7	1.8	5.922
72		6.4	2.5	11.2
G: Control groups, treated with a solution of 0.01% (v/v) Tween 20; H: Treated group 1, treated with a solution of 0.01% (v/v) Tween 20 containing 2,229 μM MeJA; I: Treated group 2, treated with a solution of 0.01% (v/v) Tween 20 containing 222.9 μM MeJA; J: Treated group 3, treated with a solution of 0.01% (v/v) Tween 20 containing 22.29 μM MeJA; K: Treated group 4, treated with a solution of 0.…
